# Supplementary material for: (3R,4S,5R)-Methyl 3,5-bis­[(tert-butyl­dimethyl­sil­yl)­oxy]-4-meth­oxy­cyclo­hex-1-ene­carboxyl­ate
Source: Acta Crystallogr Sect E Struct Rep Online. 2013 Apr 5;69(Pt 5):o632. doi: 10.1107/S1600536813007551 (PMC3647833; doi:10.1107/S1600536813007551)
Supplement: Supplementary file 1 [file e-69-0o632-sup1.cif]

##############################################################################
#                                                                            #
# This CIF contains the data in a paper accepted for publication in          #
# Acta Crystallographica Section E. It conforms to the requirements of       #
# Notes for Authors for Acta Crystallographica Section E, and has been       #
# peer reviewed under the auspices of the IUCr Commission on Journals.       #
#                                                                            #
# Full details of the Crystallographic Information File format               #
# are given in the paper "The Crystallographic Information File (CIF):       #
# a New Standard Archive File for Crystallography" by S. R. Hall, F. H.      #
# Allen and I. D. Brown [Acta Cryst. (1991), A47, 655-685].                  #
#                                                                            #
# The current version of the core CIF dictionary is obtainable from          #
# ftp://ftp.iucr.org/pub/cif_core.dic.                                       #
#                                                                            #
# Software is freely available for graphical display of the structure(s)     #
# in this CIF. For information consult the CIF software page                 #
# http://www.iucr.org/resources/cif/software.                                #
#                                                                            #
# This file may be used for bona fide research purposes within the           #
# scientific community so long as proper attribution is given to the journal # 
# article from which it was obtained.                                        #
#                                                                            #
##############################################################################
data_I
_audit_creation_method     SHELXL-97
_chemical_name_systematic
;\
Methyl (3<i>R</i>,4<i>S</i>,5<i>R</i>)-3,5-bis[(<i>tert</i>-\
butyldimethylsilyl)oxy]-4-methoxycyclohex-1-enecarboxylate
;
_chemical_name_common     ?
_chemical_formula_moiety     'C21 H42 O5 Si2'
_chemical_formula_sum     'C21 H42 O5 Si2'
_chemical_formula_iupac     'C21 H42 O5 Si2'
_chemical_formula_weight     430.72
_chemical_melting_point     ?
_symmetry_cell_setting     monoclinic
_symmetry_space_group_name_H-M     'P 21'
_space_group_name_Hall     'P 2yb'
loop_
    _symmetry_equiv_pos_as_xyz
    'x, y, z'
    '-x, y+1/2, -z'
_cell_length_a     10.760(5)
_cell_length_b     8.321(4)
_cell_length_c     14.601(7)
_cell_angle_alpha     90.00
_cell_angle_beta     98.997(9)
_cell_angle_gamma     90.00
_cell_volume     1291.3(10)
_cell_formula_units_Z     2
_cell_measurement_reflns_used     4632
_cell_measurement_theta_min     1.9
_cell_measurement_theta_max     27.9
_cell_measurement_temperature     113(2)
_exptl_crystal_description     Prism
_exptl_crystal_colour     colourless
_exptl_crystal_size_max     0.20
_exptl_crystal_size_mid     0.18
_exptl_crystal_size_min     0.12
_exptl_crystal_density_diffrn     1.108
_exptl_crystal_density_meas     ?
_exptl_crystal_density_method     'not measured'
_exptl_crystal_F_000     472
_exptl_absorpt_coefficient_mu     0.162
_exptl_absorpt_correction_type     multi-scan
_exptl_absorpt_process_details     '(CrystalClear; Rigaku, 2007)'
_exptl_absorpt_correction_T_min     0.9682
_exptl_absorpt_correction_T_max     0.9807
_exptl_special_details     ?
_diffrn_ambient_temperature     113(2)
_diffrn_radiation_type     MoK\a
_diffrn_radiation_wavelength     0.71073
_diffrn_radiation_source     'rotating anode'
_diffrn_radiation_monochromator     multilayer
_diffrn_measurement_device_type     'Rigaku Saturn724 CCD'
_diffrn_measurement_method     '\w and \f scans'
_diffrn_detector_area_resol_mean     14.22
_diffrn_reflns_number     13589
_diffrn_reflns_av_R_equivalents     0.0578
_diffrn_reflns_av_sigmaI/netI     0.1005
_diffrn_reflns_theta_min     1.92
_diffrn_reflns_theta_max     27.88
_diffrn_reflns_theta_full     27.88
_diffrn_measured_fraction_theta_max     0.997
_diffrn_measured_fraction_theta_full     0.997
_diffrn_reflns_limit_h_min     -14
_diffrn_reflns_limit_h_max     14
_diffrn_reflns_limit_k_min     -10
_diffrn_reflns_limit_k_max     10
_diffrn_reflns_limit_l_min     -19
_diffrn_reflns_limit_l_max     19
_diffrn_standards_number     0
_diffrn_standards_interval_count     0
_diffrn_standards_interval_time     0
_diffrn_standards_decay_%     0
_refine_special_details
;
Refinement of <i>F</i>^2^ against ALL reflections. The weighted <i>R</i>-factor
<i>wR</i> and goodness of fit <i>S</i> are based on <i>F</i>^2^, conventional
<i>R</i>-factors <i>R</i> are based on <i>F</i>, with <i>F</i> set to zero for
negative <i>F</i>^2^. The threshold expression of <i>F</i>^2^ >
\s(<i>F</i>^2^) is used only for calculating <i>R</i>-factors(gt) <i>etc</i>.
and is not relevant to the choice of reflections for refinement.
<i>R</i>-factors based on <i>F</i>^2^ are statistically about twice as large
as those based on <i>F</i>, and <i>R</i>- factors based on ALL data will be
even larger.
;
_reflns_number_total     6015
_reflns_number_gt     4456
_reflns_threshold_expression     I>2sigma(I)
_refine_ls_structure_factor_coef     Fsqd
_refine_ls_matrix_type     full
_refine_ls_R_factor_all     0.0613
_refine_ls_R_factor_gt     0.0482
_refine_ls_wR_factor_gt     0.0694
_refine_ls_wR_factor_ref     0.0733
_refine_ls_goodness_of_fit_ref     0.984
_refine_ls_restrained_S_all     0.984
_refine_ls_number_reflns     6015
_refine_ls_number_parameters     265
_refine_ls_number_restraints     1
_refine_ls_hydrogen_treatment     constr
_refine_ls_weighting_scheme     calc
_refine_ls_weighting_details
         'calc w=1/[\s^2^(Fo^2^)+(0.0100P)^2^+0.0000P] where P=(Fo^2^+2Fc^2^)/3'
_atom_sites_solution_hydrogens     geom
_atom_sites_solution_primary     direct
_atom_sites_solution_secondary     difmap
_refine_ls_shift/su_max     0.001
_refine_ls_shift/su_mean     0.000
_refine_diff_density_max     0.213
_refine_diff_density_min     -0.285
_refine_ls_extinction_method     none
_refine_ls_extinction_coef     ?
_refine_ls_abs_structure_details     'Flack (1983), 2745 Friedel pairs'
_refine_ls_abs_structure_Flack     -0.04(9)
loop_
    _atom_type_symbol
    _atom_type_description
    _atom_type_scat_dispersion_real
    _atom_type_scat_dispersion_imag
    _atom_type_scat_source
    'C' 'C' 0.0033 0.0016
                         'International Tables Vol C Tables 4.2.6.8 and 6.1.1.4'
    'H' 'H' 0.0000 0.0000
                         'International Tables Vol C Tables 4.2.6.8 and 6.1.1.4'
    'O' 'O' 0.0106 0.0060
                         'International Tables Vol C Tables 4.2.6.8 and 6.1.1.4'
    'Si' 'Si' 0.0817 0.0704
                         'International Tables Vol C Tables 4.2.6.8 and 6.1.1.4'
_computing_data_collection     'CrystalClear (Rigaku, 2007)'
_computing_cell_refinement     'CrystalClear (Rigaku, 2007)'
_computing_data_reduction     'CrystalClear (Rigaku, 2007)'
_computing_structure_solution     'SHELXS97 (Sheldrick, 2008)'
_computing_structure_refinement     'SHELXL97 (Sheldrick, 2008)'
_computing_molecular_graphics     'SHELXTL (Sheldrick, 2008)'
_computing_publication_material     'CrystalStructure (Rigaku/MSC, 2006)'
loop_
    _atom_site_type_symbol
    _atom_site_label
    _atom_site_fract_x
    _atom_site_fract_y
    _atom_site_fract_z
    _atom_site_U_iso_or_equiv
    _atom_site_adp_type
    _atom_site_calc_flag
    _atom_site_refinement_flags
    _atom_site_occupancy
    _atom_site_symmetry_multiplicity
    _atom_site_disorder_assembly
    _atom_site_disorder_group
    Si Si1 0.43693(6) 0.59832(8) 0.75544(5) 0.02755(16) Uani d . 1 1 . .
    Si Si2 0.93837(6) 0.92816(8) 0.82849(4) 0.02554(16) Uani d . 1 1 . .
    O O1 0.55081(13) 0.59788(19) 0.69212(10) 0.0277(4) Uani d . 1 1 . .
    O O2 0.66743(13) 0.92780(19) 0.57018(10) 0.0307(4) Uani d . 1 1 . .
    O O3 0.75863(16) 0.3984(2) 0.44370(12) 0.0421(5) Uani d . 1 1 . .
    O O4 0.93371(15) 0.4208(2) 0.54942(11) 0.0367(4) Uani d . 1 1 . .
    O O5 0.86351(13) 0.89726(17) 0.72306(10) 0.0246(4) Uani d . 1 1 . .
    C C1 0.5623(2) 0.7011(3) 0.61583(16) 0.0274(6) Uani d . 1 1 . .
    H H1 0.4777 0.7436 0.5885 0.033 Uiso calc R 1 1 . .
    C C2 0.61777(19) 0.6039(3) 0.54295(15) 0.0290(5) Uani d . 1 1 . .
    H H2A 0.5717 0.5011 0.5319 0.035 Uiso calc R 1 1 . .
    H H2B 0.6066 0.6644 0.4838 0.035 Uiso calc R 1 1 . .
    C C3 0.7562(2) 0.5697(3) 0.57327(15) 0.0250(5) Uani d . 1 1 . .
    C C4 0.8238(2) 0.6447(3) 0.64413(15) 0.0238(5) Uani d . 1 1 . .
    H H4 0.9101 0.6167 0.6598 0.029 Uiso calc R 1 1 . .
    C C5 0.7728(2) 0.7704(3) 0.70088(15) 0.0242(5) Uani d . 1 1 . .
    H H5 0.7564 0.7202 0.7601 0.029 Uiso calc R 1 1 . .
    C C6 0.6494(2) 0.8400(3) 0.65060(15) 0.0266(6) Uani d . 1 1 . .
    H H6 0.6093 0.9098 0.6935 0.032 Uiso calc R 1 1 . .
    C C7 0.6928(2) 1.0957(3) 0.58602(16) 0.0488(7) Uani d . 1 1 . .
    H H7A 0.6265 1.1434 0.6163 0.073 Uiso calc R 1 1 . .
    H H7B 0.6950 1.1496 0.5266 0.073 Uiso calc R 1 1 . .
    H H7C 0.7743 1.1086 0.6260 0.073 Uiso calc R 1 1 . .
    C C8 0.4174(2) 0.8026(3) 0.80365(17) 0.0441(7) Uani d . 1 1 . .
    H H8A 0.4949 0.8335 0.8444 0.066 Uiso calc R 1 1 . .
    H H8B 0.3473 0.8016 0.8392 0.066 Uiso calc R 1 1 . .
    H H8C 0.3998 0.8801 0.7527 0.066 Uiso calc R 1 1 . .
    C C9 0.2855(2) 0.5375(3) 0.68386(17) 0.0412(7) Uani d . 1 1 . .
    H H9A 0.2537 0.6259 0.6423 0.062 Uiso calc R 1 1 . .
    H H9B 0.2239 0.5122 0.7246 0.062 Uiso calc R 1 1 . .
    H H9C 0.2992 0.4426 0.6470 0.062 Uiso calc R 1 1 . .
    C C10 0.4906(2) 0.4488(3) 0.84924(16) 0.0327(6) Uani d . 1 1 . .
    C C11 0.4060(3) 0.4598(3) 0.92525(17) 0.0537(8) Uani d . 1 1 . .
    H H11A 0.4329 0.3794 0.9733 0.081 Uiso calc R 1 1 . .
    H H11B 0.3184 0.4396 0.8978 0.081 Uiso calc R 1 1 . .
    H H11C 0.4131 0.5673 0.9529 0.081 Uiso calc R 1 1 . .
    C C12 0.4852(3) 0.2784(3) 0.80998(19) 0.0501(8) Uani d . 1 1 . .
    H H12A 0.5357 0.2727 0.7598 0.075 Uiso calc R 1 1 . .
    H H12B 0.3977 0.2505 0.7858 0.075 Uiso calc R 1 1 . .
    H H12C 0.5186 0.2028 0.8591 0.075 Uiso calc R 1 1 . .
    C C13 0.6274(2) 0.4848(3) 0.89552(17) 0.0515(8) Uani d . 1 1 . .
    H H13A 0.6519 0.4094 0.9467 0.077 Uiso calc R 1 1 . .
    H H13B 0.6325 0.5950 0.9194 0.077 Uiso calc R 1 1 . .
    H H13C 0.6842 0.4727 0.8496 0.077 Uiso calc R 1 1 . .
    C C14 0.8129(2) 0.4543(3) 0.51520(17) 0.0299(6) Uani d . 1 1 . .
    C C15 0.9983(3) 0.3166(3) 0.49216(19) 0.0448(7) Uani d . 1 1 . .
    H H15A 0.9561 0.2119 0.4853 0.067 Uiso calc R 1 1 . .
    H H15B 1.0858 0.3022 0.5216 0.067 Uiso calc R 1 1 . .
    H H15C 0.9964 0.3656 0.4309 0.067 Uiso calc R 1 1 . .
    C C16 1.0379(2) 0.7499(3) 0.86556(17) 0.0409(7) Uani d . 1 1 . .
    H H16A 0.9843 0.6549 0.8664 0.061 Uiso calc R 1 1 . .
    H H16B 1.0847 0.7684 0.9278 0.061 Uiso calc R 1 1 . .
    H H16C 1.0973 0.7324 0.8220 0.061 Uiso calc R 1 1 . .
    C C17 0.8227(2) 0.9581(3) 0.90962(15) 0.0384(7) Uani d . 1 1 . .
    H H17A 0.7633 1.0430 0.8857 0.058 Uiso calc R 1 1 . .
    H H17B 0.8674 0.9893 0.9707 0.058 Uiso calc R 1 1 . .
    H H17C 0.7768 0.8578 0.9151 0.058 Uiso calc R 1 1 . .
    C C18 1.0368(2) 1.1119(3) 0.81908(16) 0.0314(6) Uani d . 1 1 . .
    C C19 1.1006(2) 1.1013(3) 0.73279(15) 0.0429(7) Uani d . 1 1 . .
    H H19A 1.1597 1.1908 0.7326 0.064 Uiso calc R 1 1 . .
    H H19B 1.0367 1.1069 0.6771 0.064 Uiso calc R 1 1 . .
    H H19C 1.1462 0.9993 0.7333 0.064 Uiso calc R 1 1 . .
    C C20 1.1383(2) 1.1213(4) 0.90549(17) 0.0510(8) Uani d . 1 1 . .
    H H20A 1.1989 1.0339 0.9039 0.076 Uiso calc R 1 1 . .
    H H20B 1.0988 1.1113 0.9613 0.076 Uiso calc R 1 1 . .
    H H20C 1.1820 1.2248 0.9064 0.076 Uiso calc R 1 1 . .
    C C21 0.9558(3) 1.2647(3) 0.8138(2) 0.0521(9) Uani d . 1 1 . .
    H H21A 0.9137 1.2710 0.8685 0.078 Uiso calc R 1 1 . .
    H H21B 0.8924 1.2613 0.7577 0.078 Uiso calc R 1 1 . .
    H H21C 1.0095 1.3593 0.8116 0.078 Uiso calc R 1 1 . .
loop_
    _atom_site_aniso_label
    _atom_site_aniso_U_11
    _atom_site_aniso_U_22
    _atom_site_aniso_U_33
    _atom_site_aniso_U_12
    _atom_site_aniso_U_13
    _atom_site_aniso_U_23
    Si1 0.0247(4) 0.0286(4) 0.0307(4) -0.0038(3) 0.0084(3) 0.0005(3)
    Si2 0.0258(4) 0.0250(3) 0.0258(4) -0.0017(3) 0.0038(3) -0.0023(3)
    O1 0.0305(9) 0.0244(8) 0.0305(9) -0.0039(8) 0.0118(7) 0.0027(8)
    O2 0.0330(10) 0.0296(9) 0.0293(9) -0.0063(9) 0.0039(8) 0.0070(8)
    O3 0.0526(12) 0.0404(11) 0.0344(10) -0.0022(10) 0.0103(9) -0.0126(9)
    O4 0.0402(11) 0.0333(9) 0.0389(10) 0.0074(10) 0.0137(9) -0.0083(9)
    O5 0.0239(9) 0.0259(9) 0.0238(8) -0.0070(7) 0.0027(7) 0.0000(7)
    C1 0.0271(15) 0.0303(13) 0.0261(13) -0.0032(11) 0.0076(12) 0.0023(11)
    C2 0.0293(14) 0.0325(13) 0.0261(13) -0.0070(13) 0.0071(11) -0.0070(13)
    C3 0.0284(13) 0.0223(13) 0.0269(13) -0.0053(10) 0.0121(11) -0.0011(10)
    C4 0.0228(13) 0.0242(13) 0.0258(13) -0.0020(10) 0.0081(11) 0.0010(10)
    C5 0.0263(14) 0.0243(12) 0.0228(13) -0.0053(11) 0.0060(11) 0.0002(10)
    C6 0.0297(15) 0.0285(13) 0.0223(13) -0.0015(11) 0.0065(11) 0.0026(11)
    C7 0.0525(17) 0.0375(15) 0.0521(18) -0.0128(16) -0.0055(14) 0.0143(16)
    C8 0.0436(18) 0.0375(15) 0.057(2) 0.0024(14) 0.0250(16) -0.0008(14)
    C9 0.0345(16) 0.0421(16) 0.0460(17) -0.0101(12) 0.0030(13) 0.0066(14)
    C10 0.0306(15) 0.0356(15) 0.0330(14) -0.0086(12) 0.0089(12) 0.0021(12)
    C11 0.065(2) 0.057(2) 0.0444(18) -0.0087(16) 0.0247(16) 0.0125(16)
    C12 0.055(2) 0.0378(17) 0.058(2) -0.0007(15) 0.0082(17) 0.0078(15)
    C13 0.0412(18) 0.062(2) 0.0471(18) -0.0091(15) -0.0064(14) 0.0198(16)
    C14 0.0361(16) 0.0248(14) 0.0320(14) -0.0073(12) 0.0146(12) -0.0002(11)
    C15 0.0537(18) 0.0387(16) 0.0472(17) 0.0135(15) 0.0241(15) -0.0056(14)
    C16 0.0421(17) 0.0359(16) 0.0429(17) 0.0046(13) 0.0008(14) 0.0045(14)
    C17 0.0428(17) 0.0393(17) 0.0353(15) -0.0083(13) 0.0136(13) -0.0057(13)
    C18 0.0321(14) 0.0280(13) 0.0344(14) -0.0053(13) 0.0065(12) -0.0077(13)
    C19 0.0434(16) 0.0476(15) 0.0392(16) -0.0200(16) 0.0110(13) -0.0045(15)
    C20 0.0497(18) 0.0577(19) 0.0436(18) -0.0243(17) 0.0011(15) -0.0130(16)
    C21 0.059(2) 0.0201(14) 0.078(2) -0.0042(14) 0.0140(19) -0.0030(15)
_geom_special_details
;
All e.s.d.'s (except the e.s.d. in the dihedral angle between two l.s. planes)
are estimated using the full covariance matrix. The cell e.s.d.'s are taken
into account individually in the estimation of e.s.d.'s in distances, angles
and torsion angles; correlations between e.s.d.'s in cell parameters are only
used when they are defined by crystal symmetry. An approximate (isotropic)
treatment of cell e.s.d.'s is used for estimating e.s.d.'s involving l.s.
planes.
;
loop_
    _geom_bond_atom_site_label_1
    _geom_bond_atom_site_label_2
    _geom_bond_site_symmetry_2
    _geom_bond_distance
    _geom_bond_publ_flag
    Si1 O1 . 1.6464(15) ?
    Si1 C9 . 1.863(2) ?
    Si1 C8 . 1.864(3) ?
    Si1 C10 . 1.874(3) ?
    Si2 O5 . 1.6421(16) ?
    Si2 C16 . 1.860(2) ?
    Si2 C17 . 1.864(2) ?
    Si2 C18 . 1.877(3) ?
    O1 C1 . 1.427(2) ?
    O2 C6 . 1.422(2) ?
    O2 C7 . 1.435(3) ?
    O3 C14 . 1.207(3) ?
    O4 C14 . 1.347(3) ?
    O4 C15 . 1.454(3) ?
    O5 C5 . 1.440(2) ?
    C1 C6 . 1.523(3) ?
    C1 C2 . 1.530(3) ?
    C1 H1 . 1.0000 ?
    C2 C3 . 1.513(3) ?
    C2 H2A . 0.9900 ?
    C2 H2B . 0.9900 ?
    C3 C4 . 1.324(3) ?
    C3 C14 . 1.475(3) ?
    C4 C5 . 1.492(3) ?
    C4 H4 . 0.9500 ?
    C5 C6 . 1.527(3) ?
    C5 H5 . 1.0000 ?
    C6 H6 . 1.0000 ?
    C7 H7A . 0.9800 ?
    C7 H7B . 0.9800 ?
    C7 H7C . 0.9800 ?
    C8 H8A . 0.9800 ?
    C8 H8B . 0.9800 ?
    C8 H8C . 0.9800 ?
    C9 H9A . 0.9800 ?
    C9 H9B . 0.9800 ?
    C9 H9C . 0.9800 ?
    C10 C12 . 1.527(3) ?
    C10 C11 . 1.544(3) ?
    C10 C13 . 1.549(3) ?
    C11 H11A . 0.9800 ?
    C11 H11B . 0.9800 ?
    C11 H11C . 0.9800 ?
    C12 H12A . 0.9800 ?
    C12 H12B . 0.9800 ?
    C12 H12C . 0.9800 ?
    C13 H13A . 0.9800 ?
    C13 H13B . 0.9800 ?
    C13 H13C . 0.9800 ?
    C15 H15A . 0.9800 ?
    C15 H15B . 0.9800 ?
    C15 H15C . 0.9800 ?
    C16 H16A . 0.9800 ?
    C16 H16B . 0.9800 ?
    C16 H16C . 0.9800 ?
    C17 H17A . 0.9800 ?
    C17 H17B . 0.9800 ?
    C17 H17C . 0.9800 ?
    C18 C19 . 1.529(3) ?
    C18 C20 . 1.536(3) ?
    C18 C21 . 1.537(3) ?
    C19 H19A . 0.9800 ?
    C19 H19B . 0.9800 ?
    C19 H19C . 0.9800 ?
    C20 H20A . 0.9800 ?
    C20 H20B . 0.9800 ?
    C20 H20C . 0.9800 ?
    C21 H21A . 0.9800 ?
    C21 H21B . 0.9800 ?
    C21 H21C . 0.9800 ?
loop_
    _geom_angle_atom_site_label_1
    _geom_angle_atom_site_label_2
    _geom_angle_atom_site_label_3
    _geom_angle_site_symmetry_1
    _geom_angle_site_symmetry_3
    _geom_angle
    _geom_angle_publ_flag
    O1 Si1 C9 . . 110.29(10) ?
    O1 Si1 C8 . . 110.58(10) ?
    C9 Si1 C8 . . 108.63(12) ?
    O1 Si1 C10 . . 103.74(10) ?
    C9 Si1 C10 . . 111.85(11) ?
    C8 Si1 C10 . . 111.69(12) ?
    O5 Si2 C16 . . 108.88(10) ?
    O5 Si2 C17 . . 109.77(10) ?
    C16 Si2 C17 . . 109.45(12) ?
    O5 Si2 C18 . . 104.99(10) ?
    C16 Si2 C18 . . 111.41(12) ?
    C17 Si2 C18 . . 112.21(11) ?
    C1 O1 Si1 . . 126.87(15) ?
    C6 O2 C7 . . 114.49(18) ?
    C14 O4 C15 . . 115.5(2) ?
    C5 O5 Si2 . . 122.79(13) ?
    O1 C1 C6 . . 108.68(18) ?
    O1 C1 C2 . . 108.40(18) ?
    C6 C1 C2 . . 110.27(18) ?
    O1 C1 H1 . . 109.8 ?
    C6 C1 H1 . . 109.8 ?
    C2 C1 H1 . . 109.8 ?
    C3 C2 C1 . . 111.65(19) ?
    C3 C2 H2A . . 109.3 ?
    C1 C2 H2A . . 109.3 ?
    C3 C2 H2B . . 109.3 ?
    C1 C2 H2B . . 109.3 ?
    H2A C2 H2B . . 108.0 ?
    C4 C3 C14 . . 122.0(2) ?
    C4 C3 C2 . . 122.4(2) ?
    C14 C3 C2 . . 115.5(2) ?
    C3 C4 C5 . . 124.0(2) ?
    C3 C4 H4 . . 118.0 ?
    C5 C4 H4 . . 118.0 ?
    O5 C5 C4 . . 110.08(18) ?
    O5 C5 C6 . . 109.77(18) ?
    C4 C5 C6 . . 111.52(19) ?
    O5 C5 H5 . . 108.5 ?
    C4 C5 H5 . . 108.5 ?
    C6 C5 H5 . . 108.5 ?
    O2 C6 C1 . . 105.72(18) ?
    O2 C6 C5 . . 111.78(18) ?
    C1 C6 C5 . . 108.40(19) ?
    O2 C6 H6 . . 110.3 ?
    C1 C6 H6 . . 110.3 ?
    C5 C6 H6 . . 110.3 ?
    O2 C7 H7A . . 109.5 ?
    O2 C7 H7B . . 109.5 ?
    H7A C7 H7B . . 109.5 ?
    O2 C7 H7C . . 109.5 ?
    H7A C7 H7C . . 109.5 ?
    H7B C7 H7C . . 109.5 ?
    Si1 C8 H8A . . 109.5 ?
    Si1 C8 H8B . . 109.5 ?
    H8A C8 H8B . . 109.5 ?
    Si1 C8 H8C . . 109.5 ?
    H8A C8 H8C . . 109.5 ?
    H8B C8 H8C . . 109.5 ?
    Si1 C9 H9A . . 109.5 ?
    Si1 C9 H9B . . 109.5 ?
    H9A C9 H9B . . 109.5 ?
    Si1 C9 H9C . . 109.5 ?
    H9A C9 H9C . . 109.5 ?
    H9B C9 H9C . . 109.5 ?
    C12 C10 C11 . . 109.4(2) ?
    C12 C10 C13 . . 108.7(2) ?
    C11 C10 C13 . . 107.5(2) ?
    C12 C10 Si1 . . 110.67(18) ?
    C11 C10 Si1 . . 109.69(17) ?
    C13 C10 Si1 . . 110.70(16) ?
    C10 C11 H11A . . 109.5 ?
    C10 C11 H11B . . 109.5 ?
    H11A C11 H11B . . 109.5 ?
    C10 C11 H11C . . 109.5 ?
    H11A C11 H11C . . 109.5 ?
    H11B C11 H11C . . 109.5 ?
    C10 C12 H12A . . 109.5 ?
    C10 C12 H12B . . 109.5 ?
    H12A C12 H12B . . 109.5 ?
    C10 C12 H12C . . 109.5 ?
    H12A C12 H12C . . 109.5 ?
    H12B C12 H12C . . 109.5 ?
    C10 C13 H13A . . 109.5 ?
    C10 C13 H13B . . 109.5 ?
    H13A C13 H13B . . 109.5 ?
    C10 C13 H13C . . 109.5 ?
    H13A C13 H13C . . 109.5 ?
    H13B C13 H13C . . 109.5 ?
    O3 C14 O4 . . 123.3(2) ?
    O3 C14 C3 . . 124.1(2) ?
    O4 C14 C3 . . 112.5(2) ?
    O4 C15 H15A . . 109.5 ?
    O4 C15 H15B . . 109.5 ?
    H15A C15 H15B . . 109.5 ?
    O4 C15 H15C . . 109.5 ?
    H15A C15 H15C . . 109.5 ?
    H15B C15 H15C . . 109.5 ?
    Si2 C16 H16A . . 109.5 ?
    Si2 C16 H16B . . 109.5 ?
    H16A C16 H16B . . 109.5 ?
    Si2 C16 H16C . . 109.5 ?
    H16A C16 H16C . . 109.5 ?
    H16B C16 H16C . . 109.5 ?
    Si2 C17 H17A . . 109.5 ?
    Si2 C17 H17B . . 109.5 ?
    H17A C17 H17B . . 109.5 ?
    Si2 C17 H17C . . 109.5 ?
    H17A C17 H17C . . 109.5 ?
    H17B C17 H17C . . 109.5 ?
    C19 C18 C20 . . 109.1(2) ?
    C19 C18 C21 . . 109.3(2) ?
    C20 C18 C21 . . 108.9(2) ?
    C19 C18 Si2 . . 110.14(17) ?
    C20 C18 Si2 . . 108.56(18) ?
    C21 C18 Si2 . . 110.82(16) ?
    C18 C19 H19A . . 109.5 ?
    C18 C19 H19B . . 109.5 ?
    H19A C19 H19B . . 109.5 ?
    C18 C19 H19C . . 109.5 ?
    H19A C19 H19C . . 109.5 ?
    H19B C19 H19C . . 109.5 ?
    C18 C20 H20A . . 109.5 ?
    C18 C20 H20B . . 109.5 ?
    H20A C20 H20B . . 109.5 ?
    C18 C20 H20C . . 109.5 ?
    H20A C20 H20C . . 109.5 ?
    H20B C20 H20C . . 109.5 ?
    C18 C21 H21A . . 109.5 ?
    C18 C21 H21B . . 109.5 ?
    H21A C21 H21B . . 109.5 ?
    C18 C21 H21C . . 109.5 ?
    H21A C21 H21C . . 109.5 ?
    H21B C21 H21C . . 109.5 ?
loop_
    _geom_torsion_atom_site_label_1
    _geom_torsion_atom_site_label_2
    _geom_torsion_atom_site_label_3
    _geom_torsion_atom_site_label_4
    _geom_torsion_site_symmetry_1
    _geom_torsion_site_symmetry_2
    _geom_torsion_site_symmetry_3
    _geom_torsion_site_symmetry_4
    _geom_torsion
    _geom_torsion_publ_flag
    C9 Si1 O1 C1 . . . . 65.82(19) ?
    C8 Si1 O1 C1 . . . . -54.4(2) ?
    C10 Si1 O1 C1 . . . . -174.24(17) ?
    C16 Si2 O5 C5 . . . . 63.48(18) ?
    C17 Si2 O5 C5 . . . . -56.31(18) ?
    C18 Si2 O5 C5 . . . . -177.12(16) ?
    Si1 O1 C1 C6 . . . . 97.0(2) ?
    Si1 O1 C1 C2 . . . . -143.19(15) ?
    O1 C1 C2 C3 . . . . -73.1(2) ?
    C6 C1 C2 C3 . . . . 45.8(3) ?
    C1 C2 C3 C4 . . . . -13.4(3) ?
    C1 C2 C3 C14 . . . . 170.15(18) ?
    C14 C3 C4 C5 . . . . 175.70(19) ?
    C2 C3 C4 C5 . . . . -0.5(3) ?
    Si2 O5 C5 C4 . . . . -110.40(18) ?
    Si2 O5 C5 C6 . . . . 126.48(16) ?
    C3 C4 C5 O5 . . . . -140.3(2) ?
    C3 C4 C5 C6 . . . . -18.3(3) ?
    C7 O2 C6 C1 . . . . 151.68(18) ?
    C7 O2 C6 C5 . . . . -90.6(2) ?
    O1 C1 C6 O2 . . . . 173.92(17) ?
    C2 C1 C6 O2 . . . . 55.2(2) ?
    O1 C1 C6 C5 . . . . 53.9(2) ?
    C2 C1 C6 C5 . . . . -64.8(2) ?
    O5 C5 C6 O2 . . . . 55.7(2) ?
    C4 C5 C6 O2 . . . . -66.5(2) ?
    O5 C5 C6 C1 . . . . 171.87(16) ?
    C4 C5 C6 C1 . . . . 49.6(2) ?
    O1 Si1 C10 C12 . . . . -70.14(19) ?
    C9 Si1 C10 C12 . . . . 48.7(2) ?
    C8 Si1 C10 C12 . . . . 170.72(18) ?
    O1 Si1 C10 C11 . . . . 169.01(16) ?
    C9 Si1 C10 C11 . . . . -72.1(2) ?
    C8 Si1 C10 C11 . . . . 49.9(2) ?
    O1 Si1 C10 C13 . . . . 50.48(19) ?
    C9 Si1 C10 C13 . . . . 169.35(17) ?
    C8 Si1 C10 C13 . . . . -68.6(2) ?
    C15 O4 C14 O3 . . . . 2.6(3) ?
    C15 O4 C14 C3 . . . . -175.76(18) ?
    C4 C3 C14 O3 . . . . -170.6(2) ?
    C2 C3 C14 O3 . . . . 5.9(3) ?
    C4 C3 C14 O4 . . . . 7.8(3) ?
    C2 C3 C14 O4 . . . . -175.7(2) ?
    O5 Si2 C18 C19 . . . . -43.92(18) ?
    C16 Si2 C18 C19 . . . . 73.8(2) ?
    C17 Si2 C18 C19 . . . . -163.11(17) ?
    O5 Si2 C18 C20 . . . . -163.30(16) ?
    C16 Si2 C18 C20 . . . . -45.6(2) ?
    C17 Si2 C18 C20 . . . . 77.52(19) ?
    O5 Si2 C18 C21 . . . . 77.13(18) ?
    C16 Si2 C18 C21 . . . . -165.17(17) ?
    C17 Si2 C18 C21 . . . . -42.1(2) ?
loop_
    _geom_hbond_atom_site_label_D
    _geom_hbond_atom_site_label_H
    _geom_hbond_atom_site_label_A
    _geom_hbond_site_symmetry_A
    _geom_hbond_distance_DH
    _geom_hbond_distance_HA
    _geom_hbond_distance_DA
    _geom_hbond_angle_DHA
    _geom_hbond_publ_flag
    C7 H7B O3 1_565 0.98 2.55 3.410(3) 147 yes
    C9 H9A O3 2_656 0.98 2.59 3.527(3) 161 yes
_iucr_refine_instructions_details
;
TITL shelx in P2(1)
CELL 0.71073  10.7602   8.3214  14.6006  90.000  98.997  90.000
ZERR    4.00   0.0049   0.0037   0.0066   0.000   0.009   0.000
LATT -1
SYMM -X, 0.5+Y, -Z
SFAC C  H  O  Si
UNIT 42 84 10 4
ACTA
CONF
HTAB
SIZE 0.20 0.18 0.12
L.S. 4
BOND $H
FMAP 2
PLAN 20
TEMP -160
WGHT    0.010000
FVAR       0.82519
MOLE 1
SI1   4    0.436926    0.598324    0.755437    11.00000    0.02472    0.02855 =
         0.03068    0.00046    0.00837   -0.00379
SI2   4    0.938375    0.928160    0.828487    11.00000    0.02576    0.02496 =
         0.02584   -0.00228    0.00381   -0.00170
O1    3    0.550809    0.597880    0.692117    11.00000    0.03049    0.02436 =
         0.03046    0.00265    0.01177   -0.00395
O2    3    0.667435    0.927800    0.570184    11.00000    0.03296    0.02957 =
         0.02933    0.00703    0.00390   -0.00629
O3    3    0.758631    0.398374    0.443698    11.00000    0.05258    0.04036 =
         0.03439   -0.01262    0.01027   -0.00220
O4    3    0.933706    0.420786    0.549419    11.00000    0.04025    0.03333 =
         0.03889   -0.00826    0.01373    0.00736
O5    3    0.863512    0.897260    0.723063    11.00000    0.02394    0.02585 =
         0.02377   -0.00001    0.00271   -0.00698
C1    1    0.562339    0.701119    0.615825    11.00000    0.02706    0.03026 =
         0.02606    0.00232    0.00760   -0.00322
AFIX  13
H1    2    0.477691    0.743580    0.588499    11.00000   -1.20000
AFIX   0
C2    1    0.617769    0.603945    0.542950    11.00000    0.02932    0.03250 =
         0.02611   -0.00695    0.00712   -0.00695
AFIX  23
H2A   2    0.571654    0.501066    0.531907    11.00000   -1.20000
H2B   2    0.606610    0.664416    0.483838    11.00000   -1.20000
AFIX   0
C3    1    0.756186    0.569740    0.573273    11.00000    0.02843    0.02233 =
         0.02687   -0.00110    0.01213   -0.00534
C4    1    0.823835    0.644677    0.644131    11.00000    0.02280    0.02425 =
         0.02579    0.00102    0.00813   -0.00195
AFIX  43
H4    2    0.910139    0.616677    0.659776    11.00000   -1.20000
AFIX   0
C5    1    0.772766    0.770389    0.700879    11.00000    0.02629    0.02435 =
         0.02278    0.00016    0.00603   -0.00531
AFIX  13
H5    2    0.756421    0.720159    0.760068    11.00000   -1.20000
AFIX   0
C6    1    0.649377    0.839953    0.650595    11.00000    0.02975    0.02854 =
         0.02233    0.00260    0.00648   -0.00153
AFIX  13
H6    2    0.609321    0.909757    0.693498    11.00000   -1.20000
AFIX   0
C7    1    0.692833    1.095653    0.586024    11.00000    0.05250    0.03749 =
         0.05214    0.01427   -0.00555   -0.01276
AFIX 137
H7A   2    0.626520    1.143379    0.616268    11.00000   -1.50000
H7B   2    0.695041    1.149568    0.526627    11.00000   -1.50000
H7C   2    0.774282    1.108639    0.625996    11.00000   -1.50000
AFIX   0
C8    1    0.417448    0.802598    0.803649    11.00000    0.04363    0.03747 =
         0.05657   -0.00075    0.02501    0.00240
AFIX 137
H8A   2    0.494949    0.833506    0.844400    11.00000   -1.50000
H8B   2    0.347341    0.801592    0.839166    11.00000   -1.50000
H8C   2    0.399815    0.880083    0.752728    11.00000   -1.50000
AFIX   0
C9    1    0.285519    0.537530    0.683858    11.00000    0.03447    0.04207 =
         0.04602    0.00659    0.00296   -0.01010
AFIX 137
H9A   2    0.253741    0.625886    0.642324    11.00000   -1.50000
H9B   2    0.223923    0.512159    0.724570    11.00000   -1.50000
H9C   2    0.299237    0.442560    0.647023    11.00000   -1.50000
AFIX   0
C10   1    0.490593    0.448771    0.849238    11.00000    0.03060    0.03563 =
         0.03301    0.00209    0.00893   -0.00856
C11   1    0.406008    0.459779    0.925245    11.00000    0.06489    0.05700 =
         0.04443    0.01250    0.02469   -0.00871
AFIX 137
H11A  2    0.432853    0.379361    0.973313    11.00000   -1.50000
H11B  2    0.318351    0.439617    0.897765    11.00000   -1.50000
H11C  2    0.413135    0.567344    0.952898    11.00000   -1.50000
AFIX   0
C12   1    0.485176    0.278435    0.809975    11.00000    0.05469    0.03777 =
         0.05780    0.00778    0.00820   -0.00065
AFIX 137
H12A  2    0.535725    0.272667    0.759761    11.00000   -1.50000
H12B  2    0.397704    0.250520    0.785820    11.00000   -1.50000
H12C  2    0.518621    0.202777    0.859141    11.00000   -1.50000
AFIX   0
C13   1    0.627351    0.484773    0.895516    11.00000    0.04115    0.06194 =
         0.04709    0.01978   -0.00637   -0.00913
AFIX 137
H13A  2    0.651898    0.409426    0.946737    11.00000   -1.50000
H13B  2    0.632501    0.595001    0.919442    11.00000   -1.50000
H13C  2    0.684150    0.472663    0.849639    11.00000   -1.50000
AFIX   0
C14   1    0.812899    0.454262    0.515197    11.00000    0.03605    0.02481 =
         0.03197   -0.00023    0.01462   -0.00728
C15   1    0.998262    0.316631    0.492156    11.00000    0.05367    0.03868 =
         0.04723   -0.00563    0.02410    0.01346
AFIX 137
H15A  2    0.956128    0.211932    0.485336    11.00000   -1.50000
H15B  2    1.085814    0.302198    0.521640    11.00000   -1.50000
H15C  2    0.996351    0.365567    0.430900    11.00000   -1.50000
AFIX   0
C16   1    1.037943    0.749857    0.865563    11.00000    0.04213    0.03588 =
         0.04286    0.00452    0.00082    0.00462
AFIX 137
H16A  2    0.984297    0.654857    0.866362    11.00000   -1.50000
H16B  2    1.084673    0.768350    0.927844    11.00000   -1.50000
H16C  2    1.097310    0.732437    0.822014    11.00000   -1.50000
AFIX   0
C17   1    0.822741    0.958101    0.909618    11.00000    0.04284    0.03931 =
         0.03533   -0.00568    0.01361   -0.00829
AFIX 137
H17A  2    0.763295    1.043007    0.885706    11.00000   -1.50000
H17B  2    0.867378    0.989259    0.970746    11.00000   -1.50000
H17C  2    0.776754    0.857777    0.915058    11.00000   -1.50000
AFIX   0
C18   1    1.036819    1.111897    0.819082    11.00000    0.03207    0.02801 =
         0.03443   -0.00772    0.00648   -0.00535
C19   1    1.100579    1.101288    0.732786    11.00000    0.04338    0.04757 =
         0.03923   -0.00454    0.01102   -0.01998
AFIX 137
H19A  2    1.159717    1.190815    0.732629    11.00000   -1.50000
H19B  2    1.036668    1.106936    0.677144    11.00000   -1.50000
H19C  2    1.146231    0.999310    0.733257    11.00000   -1.50000
AFIX   0
C20   1    1.138304    1.121332    0.905490    11.00000    0.04969    0.05773 =
         0.04356   -0.01299    0.00105   -0.02428
AFIX 137
H20A  2    1.198937    1.033879    0.903932    11.00000   -1.50000
H20B  2    1.098769    1.111324    0.961303    11.00000   -1.50000
H20C  2    1.181956    1.224813    0.906364    11.00000   -1.50000
AFIX   0
C21   1    0.955766    1.264737    0.813752    11.00000    0.05919    0.02006 =
         0.07803   -0.00300    0.01396   -0.00425
AFIX 137
H21A  2    0.913696    1.270976    0.868525    11.00000   -1.50000
H21B  2    0.892436    1.261342    0.757704    11.00000   -1.50000
H21C  2    1.009493    1.359332    0.811627    11.00000   -1.50000
HKLF 4
REM  shelx in P2(1)
REM R1 =  0.0482 for   4456 Fo > 4sig(Fo)  and  0.0613 for all   6015 data
REM    265 parameters refined using      1 restraints
END
WGHT      0.0237      0.0000
REM Highest difference peak  0.213,  deepest hole -0.285,  1-sigma level  0.047
Q1    1   0.4633  0.4542  0.8812  11.00000  0.05    0.21
Q2    1   0.9229  0.9270  0.8606  11.00000  0.05    0.21
Q3    1   0.8987  0.9194  0.6763  11.00000  0.05    0.20
Q4    1   0.6963  0.6060  0.5671  11.00000  0.05    0.20
Q5    1   0.4373  0.2541  0.7538  11.00000  0.05    0.18
Q6    1   0.5605  0.5889  0.3786  11.00000  0.05    0.18
Q7    1   0.5418  0.6502  0.7207  11.00000  0.05    0.18
Q8    1   0.9261  0.9199  0.9157  11.00000  0.05    0.17
Q9    1   0.9622  0.6328  0.6568  11.00000  0.05    0.17
Q10   1   0.3346  0.9715  0.7190  11.00000  0.05    0.17
Q11   1   0.5479  0.2633  0.7900  11.00000  0.05    0.16
Q12   1   0.4187  0.6055  0.7824  11.00000  0.05    0.16
Q13   1   0.8272  0.8761  0.7341  11.00000  0.05    0.16
Q14   1   0.7587  0.7662  0.7388  11.00000  0.05    0.16
Q15   1   0.4565  0.6021  0.9110  11.00000  0.05    0.16
Q16   1   0.7006  0.5704  1.0152  11.00000  0.05    0.16
Q17   1   0.4234  0.3598  0.6188  11.00000  0.05    0.16
Q18   1   0.8111  1.0964  0.6001  11.00000  0.05    0.15
Q19   1   0.9028  0.8405  0.7342  11.00000  0.05    0.15
Q20   1   0.6549  1.0501  0.7452  11.00000  0.05    0.15
;
data_global
_journal_date_recd_electronic     2013-01-28
_journal_date_accepted     2013-03-19
_journal_name_full     'Acta Crystallographica, Section E'
_journal_year     2013
_journal_volume     69
_journal_issue      5
_journal_page_first     o632
_journal_page_last     o632
_journal_paper_category     QO
_journal_paper_doi     10.1107/S1600536813007551
_journal_coeditor_code     VM2187
_publ_contact_author_name     'Yi-Liang Li'
_publ_contact_author_address
;
Tianjin Key Laboratory of Molecular Design and Drug Discovery
Tianjin Institute of Pharmaceutical Research
Tianjin 300193, People's Republic of China
;
_publ_contact_author_email     liyl@tjipr.com
_publ_contact_author_fax     '8622 23006023'
_publ_contact_author_phone     '8622 23006023'
_publ_section_title
;\
(3<i>R</i>,4<i>S</i>,5<i>R</i>)-Methyl
3,5-bis[(<i>tert</i>-butyldimethylsilyl)oxy]-4-methoxycyclohex-1-\
enecarboxylate
;
loop_
    _publ_author_name
    _publ_author_footnote
    _publ_author_address
    'Liu, Ri' .
;
School of Chinese Materia Medica,
Tianjin University of Traditional Chinese Medicine,
Tianjin 300193, People's Republic of China
;
    'Shi, Yu' .
;
Tianjin Key Laboratory of Molecular Design and Drug Discovery,
Tianjin Institute of Pharmaceutical Research,
Tianjin 300193, People's Republic of China
;
    'Xu, Chun-Xiu' .
;
School of Chinese Materia Medica,
Tianjin University of Traditional Chinese Medicine,
Tianjin 300193, People's Republic of China
;
    'Li, Yi-Liang' .
;
Tianjin Key Laboratory of Molecular Design and Drug Discovery,
Tianjin Institute of Pharmaceutical Research,
Tianjin 300193, People's Republic of China
;
