# Supplementary material for: (3R,4S,5R)-Methyl 3,5-bis­[(tert-butyl­dimethyl­sil­yl)­oxy]-4-meth­oxy­cyclo­hex-1-ene­carboxyl­ate
Source: Acta Crystallogr Sect E Struct Rep Online. 2013 Apr 5;69(Pt 5):o632. doi: 10.1107/S1600536813007551 (PMC3647833; doi:10.1107/S1600536813007551)
Supplement: Supplementary file 2 [file e-69-0o632-Isup2.hkl]

# 
# h,k,l, Fc-squared, Fo-squared, sigma(Fo-squared) and status flag 
# 
data_I
_shelx_title ' shelx in P2(1)' 
_shelx_refln_list_code          4 
_shelx_F_calc_maximum      120.22 
_exptl_crystal_F_000       472.00 
_reflns_d_resolution_high  0.7598 
 
loop_ 
 _symmetry_equiv_pos_as_xyz 
 'x, y, z' 
 '-x, y+1/2, -z' 
 
_cell_length_a    10.7602 
_cell_length_b     8.3214 
_cell_length_c    14.6006 
_cell_angle_alpha  90.000 
_cell_angle_beta   98.997 
_cell_angle_gamma  90.000 
 
_shelx_F_squared_multiplier     1.000 
 
loop_ 
 _refln_index_h 
 _refln_index_k 
 _refln_index_l 
 _refln_F_squared_calc 
 _refln_F_squared_meas 
 _refln_F_squared_sigma 
 _refln_observed_status 
   0 -10   0       61.58       47.29     33.81 o 
   1 -10   0      117.99      132.48     14.74 o 
   2 -10   0       75.75       51.40     42.27 o 
   3 -10   0       55.63       60.55     41.47 o 
   4 -10   0       21.27       11.53      9.63 o 
   5 -10   0        9.76       10.19      8.43 o 
   1  -9   0        7.06        6.86      5.17 o 
   2  -9   0       11.49       17.15      6.62 o 
   3  -9   0       60.97       41.97     18.63 o 
   4  -9   0      222.70      285.17     51.61 o 
   5  -9   0        9.59       13.54     12.54 o 
   6  -9   0       49.18       51.09     32.43 o 
   7  -9   0        5.42        7.75      7.80 o 
   0  -8   0       81.86       85.90     31.27 o 
   1  -8   0      342.81      375.84     25.99 o 
   2  -8   0       50.22       42.77     17.00 o 
   3  -8   0       14.64       16.54      5.02 o 
   4  -8   0       22.41       26.04      9.49 o 
   5  -8   0       67.77       67.63     16.52 o 
   6  -8   0        4.33        9.81      6.26 o 
   7  -8   0       81.28       95.19     43.75 o 
   8  -8   0       42.64       58.13     23.95 o 
   9  -8   0       68.20       65.94     43.12 o 
   1  -7   0       35.96       44.54      9.01 o 
   2  -7   0       91.12      116.03     18.47 o 
   3  -7   0       40.59       46.52     12.37 o 
   4  -7   0       26.95       29.33      7.06 o 
   5  -7   0       97.45      117.08     25.47 o 
   6  -7   0        1.27        3.66      3.40 o 
   7  -7   0       72.21       67.57     21.65 o 
   8  -7   0        2.02       18.65     10.29 o 
   9  -7   0       17.77       27.48      8.22 o 
  10  -7   0       17.46       29.55     14.38 o 
   0  -6   0     4234.28     4515.64    182.16 o 
   1  -6   0       63.69       73.62     15.71 o 
   2  -6   0      597.79      599.05     27.53 o 
   3  -6   0       10.48       17.99      4.84 o 
   4  -6   0       58.52       58.80     12.65 o 
   5  -6   0      131.48      134.39     14.56 o 
   6  -6   0      272.17      309.92     22.62 o 
   7  -6   0       48.03       47.61     12.31 o 
   8  -6   0      278.39      332.19     22.18 o 
   9  -6   0       22.39       18.89      5.90 o 
  10  -6   0      168.27      184.67     67.48 o 
  11  -6   0       53.04       60.28     35.61 o 
   1  -5   0        2.55        7.58      2.54 o 
   2  -5   0      230.86      222.86     12.57 o 
   3  -5   0      402.67      377.86     48.63 o 
   4  -5   0       24.11       30.72      5.89 o 
   5  -5   0       39.30       38.21      9.02 o 
   6  -5   0       66.14       53.55     22.00 o 
   7  -5   0      115.10      133.69     25.88 o 
   8  -5   0       99.78      102.12     23.17 o 
   9  -5   0       91.18      114.51     27.65 o 
  10  -5   0       62.30       55.14     18.91 o 
  11  -5   0      111.15      118.73     25.83 o 
  12  -5   0       84.78      118.19     17.67 o 
   0  -4   0     1481.75     1507.98     43.12 o 
   1  -4   0      725.25      744.98     20.46 o 
   2  -4   0       17.91       16.43      3.91 o 
   3  -4   0       23.88       32.12      6.44 o 
   4  -4   0      383.75      408.08     15.10 o 
   5  -4   0       69.03       60.19     10.75 o 
   6  -4   0      101.09       88.74      7.12 o 
   7  -4   0      557.91      578.63     21.05 o 
   8  -4   0      169.46      189.75     34.95 o 
   9  -4   0      351.09      393.77     18.79 o 
  10  -4   0      102.17      113.19     28.50 o 
  11  -4   0       28.70       20.05      8.06 o 
  12  -4   0       12.83        9.20      5.54 o 
   1  -3   0      481.78      516.64      6.73 o 
   2  -3   0     1049.13     1090.75     22.83 o 
   3  -3   0     2369.06     2515.39     66.10 o 
   4  -3   0      850.55      841.01     25.67 o 
   5  -3   0      240.20      219.21      9.07 o 
   6  -3   0      211.49      200.20     13.01 o 
   7  -3   0       80.43       64.21      6.40 o 
   8  -3   0      132.30      122.37     13.10 o 
   9  -3   0      154.03      154.75     13.34 o 
  10  -3   0       31.23       43.08     12.06 o 
  11  -3   0        0.66        4.05      4.69 o 
  12  -3   0       84.06       63.77     29.97 o 
  13  -3   0       14.66        9.02      8.94 o 
   0  -2   0     1953.15     1946.60     29.98 o 
   1  -2   0     1444.00     1420.05     17.82 o 
   2  -2   0     1093.77     1124.16     19.94 o 
   3  -2   0      398.81      393.80      7.68 o 
   4  -2   0      306.61      301.49      5.84 o 
   5  -2   0      166.91      186.47      9.98 o 
   6  -2   0      194.11      200.69     11.56 o 
   7  -2   0     1005.99     1044.55     29.13 o 
   8  -2   0      168.30      190.01     13.64 o 
   9  -2   0      265.81      291.68     16.63 o 
  10  -2   0       12.39       11.93      6.80 o 
  11  -2   0      122.86      118.91     27.38 o 
  12  -2   0       31.10       32.45      9.13 o 
  13  -2   0        3.58        6.43      4.95 o 
   1  -1   0     1188.65     1220.48     23.44 o 
   2  -1   0     1004.18      966.91     10.51 o 
   3  -1   0       60.97       64.43      2.82 o 
   4  -1   0      464.28      453.99      8.97 o 
   5  -1   0      432.44      448.65     13.22 o 
   6  -1   0      322.18      328.94     12.39 o 
   7  -1   0      267.81      270.88     18.16 o 
   8  -1   0       88.09       82.25     15.78 o 
   9  -1   0      146.56      159.72     34.58 o 
  10  -1   0       37.65       41.36      7.18 o 
  11  -1   0       73.63       81.59     20.73 o 
  12  -1   0       37.06       27.28      8.62 o 
  13  -1   0       55.68       45.52     19.27 o 
   1   0   0        2.55        3.63      0.95 o 
   2   0   0     2647.90     2536.28     24.99 o 
   3   0   0        0.15        0.92      1.25 o 
   4   0   0        0.01        0.36      1.26 o 
   5   0   0      149.64      170.70      6.05 o 
   6   0   0      327.51      298.86     17.58 o 
   7   0   0        7.04       12.71      3.80 o 
   8   0   0      501.93      540.24     26.77 o 
   9   0   0        0.83        3.46      2.27 o 
  10   0   0      382.47      461.12     70.34 o 
  11   0   0       18.89       14.73     10.60 o 
  12   0   0        0.22        2.01      6.59 o 
  13   0   0        3.19        2.97      8.09 o 
   1   1   0     1176.97     1139.80     15.86 o 
   2   1   0      993.81      921.54     40.41 o 
   3   1   0       55.24       56.02      3.19 o 
   4   1   0      473.12      451.40     35.41 o 
   5   1   0      446.11      447.30     11.06 o 
   6   1   0      317.26      343.64     13.30 o 
   7   1   0      267.97      268.95     11.16 o 
   8   1   0       88.35       65.89      5.95 o 
   9   1   0      147.88      103.53     12.23 o 
   0   2   0     1949.27     1912.72     42.12 o 
   1   2   0     1428.20     1400.54     12.45 o 
   2   2   0     1098.09     1107.74     16.15 o 
   3   2   0      397.38      392.29      9.13 o 
   4   2   0      306.62      300.05      9.70 o 
   5   2   0      169.01      205.79     13.71 o 
   6   2   0      197.39      203.64     18.26 o 
   7   2   0     1005.11      741.82     21.55 o 
   8   2   0      170.34      178.10      7.14 o 
   9   2   0      269.86      233.65     15.48 o 
   1   3   0      482.11      503.95      6.62 o 
   2   3   0     1050.26     1088.83     23.28 o 
   3   3   0     2371.24     2541.45     56.25 o 
   4   3   0      841.20      860.22     19.58 o 
   5   3   0      239.71      244.59     11.67 o 
   6   3   0      208.59      209.66     14.18 o 
   7   3   0       80.56       75.15     20.10 o 
   8   3   0      132.62      147.32      9.50 o 
   9   3   0      153.58      119.07      7.44 o 
  10   3   0       32.07       24.51     13.91 o 
   0   4   0     1479.99     1561.58     47.84 o 
   1   4   0      718.62      735.68     18.18 o 
   2   4   0       16.95       22.59      4.27 o 
   3   4   0       25.06       46.79     10.27 o 
   4   4   0      383.68      399.63     12.38 o 
   5   4   0       67.51       51.21      8.02 o 
   6   4   0       98.46       87.88      7.14 o 
   7   4   0      560.32      579.83     28.52 o 
   8   4   0      172.68      170.59     11.17 o 
   9   4   0      352.15      222.36     21.71 o 
  10   4   0      101.80       75.91     34.82 o 
  11   4   0       29.03       23.38     15.82 o 
   1   5   0        2.28       16.83     17.77 o 
   2   5   0      234.54      216.67      9.59 o 
   3   5   0      395.18      399.18     12.53 o 
   4   5   0       25.83       31.63      5.65 o 
   5   5   0       42.41       42.85      9.21 o 
   6   5   0       67.97       63.97      4.71 o 
   7   5   0      113.20      132.19     11.47 o 
   8   5   0       99.34       71.54     18.30 o 
   9   5   0       90.62      101.55     40.94 o 
  10   5   0       63.43       45.36     21.96 o 
  11   5   0      111.70       93.58     27.29 o 
  12   5   0       84.54       83.71     58.16 o 
   0   6   0     4244.30     4667.46     90.40 o 
   1   6   0       64.06       65.96     12.78 o 
   2   6   0      602.73      607.99     30.55 o 
   3   6   0       10.44       15.08      4.28 o 
   4   6   0       58.57       57.20     12.19 o 
   5   6   0      131.62      126.50     12.68 o 
   6   6   0      267.35      259.59     25.43 o 
   7   6   0       48.25       47.88     11.62 o 
   8   6   0      279.96      305.17     31.42 o 
   9   6   0       22.42       27.60     11.28 o 
  10   6   0      166.07      182.50     56.49 o 
  11   6   0       53.09       44.66     11.80 o 
   1   7   0       35.13       42.63      7.46 o 
   2   7   0       90.85       98.03     15.66 o 
   3   7   0       40.28       44.90      8.92 o 
   4   7   0       27.82       28.88      6.03 o 
   5   7   0      101.09      129.24     29.39 o 
   6   7   0        1.50        6.41      4.51 o 
   7   7   0       72.72       80.50     21.92 o 
   8   7   0        2.04       10.55      7.02 o 
   9   7   0       17.86       24.20     10.92 o 
  10   7   0       17.63       17.74      9.07 o 
   0   8   0       82.40       78.31     13.97 o 
   1   8   0      336.94      339.41     24.37 o 
   2   8   0       51.10       50.91     12.35 o 
   3   8   0       14.97       15.95      4.72 o 
   4   8   0       22.36       18.14      6.53 o 
   5   8   0       67.29       59.46     14.66 o 
   6   8   0        4.16        4.96      5.65 o 
   7   8   0       80.87       67.34     17.95 o 
   8   8   0       42.64       45.99     18.64 o 
   9   8   0       67.34       64.96     24.83 o 
   1   9   0        7.12        8.12      3.78 o 
   2   9   0       10.66       13.83     10.75 o 
   3   9   0       61.44       42.65     11.10 o 
   4   9   0      223.33      203.59     14.54 o 
   5   9   0        9.62        2.69      3.93 o 
   6   9   0       49.99       41.59     14.07 o 
   7   9   0        5.45        7.35      7.56 o 
   0  10   0       61.17       38.36     13.81 o 
   1  10   0      118.42       93.19     24.12 o 
   2  10   0       75.52       51.31     15.91 o 
   3  10   0       54.89       38.49     14.26 o 
   4  10   0       21.23       14.94      5.46 o 
   5  10   0        9.45       11.10      5.52 o 
  -5 -10   1        2.18        4.16      7.81 o 
  -4 -10   1       29.94       27.58     23.07 o 
  -3 -10   1       29.63       28.30     15.63 o 
  -2 -10   1       12.70        5.45      8.24 o 
  -1 -10   1        7.51       11.21      5.87 o 
   0 -10   1       16.84       10.68      5.58 o 
   1 -10   1       22.48       17.80      9.43 o 
   2 -10   1       20.74       19.35      6.90 o 
   3 -10   1       66.72       41.08     42.90 o 
   4 -10   1       12.39       25.86      9.49 o 
   5 -10   1       21.55       23.98     16.15 o 
  -8  -9   1      147.71      165.43     36.88 o 
  -7  -9   1        8.41        7.92      6.89 o 
  -6  -9   1      158.54      188.56     31.07 o 
  -5  -9   1        3.98        4.77      6.08 o 
  -4  -9   1       64.73       62.55     30.99 o 
  -3  -9   1       10.83        9.85      3.78 o 
  -2  -9   1       21.60       28.76     10.91 o 
  -1  -9   1       96.29      102.34     16.15 o 
   0  -9   1      154.77      183.78     10.59 o 
   1  -9   1       46.34       36.60     14.72 o 
   2  -9   1      553.60      636.55     21.22 o 
   3  -9   1       14.43       15.99      4.46 o 
   4  -9   1       47.03       46.30     19.10 o 
   5  -9   1       27.27       33.20     11.18 o 
   6  -9   1        5.25        5.51      7.80 o 
   7  -9   1       19.94       16.37     15.23 o 
  -9  -8   1       24.59       25.86     18.20 o 
  -8  -8   1        3.25        5.70      6.59 o 
  -7  -8   1        5.03        9.05      7.18 o 
  -6  -8   1        3.38        4.68      5.40 o 
  -5  -8   1       67.86       86.75     29.68 o 
  -4  -8   1       42.87       50.03     13.05 o 
  -3  -8   1      179.25      207.22     16.13 o 
  -2  -8   1      195.89      206.40     12.16 o 
  -1  -8   1        2.01        2.92      3.80 o 
   0  -8   1       26.62       25.21      9.43 o 
   1  -8   1       71.61       76.03     10.61 o 
   2  -8   1       37.07       35.04      9.86 o 
   3  -8   1      196.68      235.57     13.97 o 
   4  -8   1       97.99      102.38     27.24 o 
   5  -8   1      120.22      132.09     34.00 o 
   6  -8   1       49.70       41.55     16.48 o 
   7  -8   1       39.32       67.97     34.20 o 
   8  -8   1        9.60       17.17      9.33 o 
   9  -8   1        7.89       11.82      9.00 o 
 -10  -7   1       68.86       76.70     37.20 o 
  -9  -7   1       99.22      111.70     65.73 o 
  -8  -7   1       15.86       15.36      8.74 o 
  -7  -7   1       85.00       98.31     37.17 o 
  -6  -7   1       39.47       46.65     11.84 o 
  -5  -7   1       92.91      100.86     10.51 o 
  -4  -7   1       76.06       71.35      9.77 o 
  -3  -7   1       68.25       65.55     13.50 o 
  -2  -7   1      189.81      192.92     18.21 o 
  -1  -7   1      241.98      249.25     20.46 o 
   0  -7   1       78.19       82.63     16.44 o 
   1  -7   1      504.27      531.00     25.35 o 
   2  -7   1       20.55       19.29      5.73 o 
   3  -7   1      339.34      363.94     21.10 o 
   4  -7   1       31.67       35.58      8.47 o 
   5  -7   1      128.52      133.66     19.64 o 
   6  -7   1       53.13       52.38     16.82 o 
   7  -7   1       60.07       57.09     19.24 o 
   8  -7   1       30.73       35.47     11.37 o 
   9  -7   1       73.94       76.63     31.37 o 
  10  -7   1        7.69       10.07      6.42 o 
 -11  -6   1        9.48        4.51     10.68 o 
 -10  -6   1      135.97      160.56     62.09 o 
  -9  -6   1       24.36       30.83      9.68 o 
  -8  -6   1       10.80       10.56      8.07 o 
  -7  -6   1       22.78       16.12      4.02 o 
  -6  -6   1      110.52      114.93     13.44 o 
  -5  -6   1       69.83       48.88     10.03 o 
  -4  -6   1      409.20      389.41     37.12 o 
  -3  -6   1      268.13      236.47     35.62 o 
  -2  -6   1      834.22      905.25     42.92 o 
  -1  -6   1      231.30      238.39     18.94 o 
   0  -6   1      121.66      117.18      9.41 o 
   1  -6   1       37.47       47.32     10.76 o 
   2  -6   1        5.90        4.09      2.68 o 
   3  -6   1       73.54       76.22     15.43 o 
   4  -6   1      212.18      235.43     24.19 o 
   5  -6   1        2.69        2.81      3.17 o 
   6  -6   1      222.54      238.95     22.27 o 
   7  -6   1        4.38        3.47      4.52 o 
   8  -6   1       26.67       28.46      9.35 o 
   9  -6   1       13.94       13.73      5.22 o 
  10  -6   1       21.35       18.64     12.70 o 
  11  -6   1       12.24        5.37     10.84 o 
 -12  -5   1        5.83        8.49      4.96 o 
 -11  -5   1       18.22       13.73     10.13 o 
 -10  -5   1       88.02       77.49     19.20 o 
  -9  -5   1      241.54      265.13     26.00 o 
  -8  -5   1      211.90      220.16     22.01 o 
  -7  -5   1       56.83       67.22     14.36 o 
  -6  -5   1      210.53      181.01     35.58 o 
  -5  -5   1      810.85      854.30     59.04 o 
  -4  -5   1      164.76      168.20      7.10 o 
  -3  -5   1       24.83       16.48      4.65 o 
  -2  -5   1      192.57      204.02      6.78 o 
  -1  -5   1      733.36      749.25     27.85 o 
   0  -5   1       94.96       95.11      5.30 o 
   1  -5   1     1905.02     1945.04     42.48 o 
   2  -5   1       20.14       22.13      5.20 o 
   3  -5   1      393.53      415.04     15.84 o 
   4  -5   1        1.78        2.32      2.07 o 
   5  -5   1        6.82        7.67      3.86 o 
   6  -5   1      405.18      428.71     19.81 o 
   7  -5   1      353.44      417.93     18.72 o 
   8  -5   1       39.39       41.24      9.41 o 
   9  -5   1      154.66      197.82     13.41 o 
  10  -5   1      224.05      242.52     14.31 o 
  11  -5   1       91.43       66.81     25.68 o 
  12  -5   1       32.81       26.13     22.67 o 
 -13  -4   1       12.66       20.16     13.54 o 
 -12  -4   1       46.02       40.68     22.73 o 
 -11  -4   1       68.49       65.71     21.29 o 
 -10  -4   1       69.46       60.10     19.44 o 
  -9  -4   1      173.24      183.14     19.18 o 
  -8  -4   1      203.89      180.63     19.36 o 
  -7  -4   1      172.76      163.24     16.06 o 
  -6  -4   1       23.41       20.27      4.72 o 
  -5  -4   1      423.43      398.00     26.66 o 
  -4  -4   1      161.39      157.34     13.63 o 
  -3  -4   1     1386.31     1487.44     36.70 o 
  -2  -4   1      251.90      241.83     13.93 o 
  -1  -4   1      383.25      389.20      8.95 o 
   0  -4   1     1083.24     1153.63     23.93 o 
   1  -4   1      231.84      232.91     13.85 o 
   2  -4   1       20.75       29.01      7.31 o 
   3  -4   1      544.47      572.36     23.48 o 
   4  -4   1       24.99       22.50      5.05 o 
   5  -4   1      200.85      189.73      9.84 o 
   6  -4   1       12.57        9.35      3.35 o 
   7  -4   1       82.13       87.97     13.83 o 
   8  -4   1       15.94       18.25      5.74 o 
   9  -4   1       14.72       18.52      6.83 o 
  10  -4   1       66.22       68.96     23.19 o 
  11  -4   1       86.98       72.16     24.19 o 
  12  -4   1       16.79       14.70      4.47 o 
 -13  -3   1       21.22       16.29     17.21 o 
 -12  -3   1       17.60       17.42     10.09 o 
 -11  -3   1       62.18       52.21     22.11 o 
 -10  -3   1      185.93      192.47     41.00 o 
  -9  -3   1       47.33       50.24     10.57 o 
  -8  -3   1      741.69      792.06     31.68 o 
  -7  -3   1        4.71        6.43      2.42 o 
  -6  -3   1      366.95      351.64     10.62 o 
  -5  -3   1      626.97      643.47     17.08 o 
  -4  -3   1      195.27      210.98     12.31 o 
  -3  -3   1      867.29      986.18     64.91 o 
  -2  -3   1      343.18      370.88     12.78 o 
  -1  -3   1     1263.77     1265.54     22.59 o 
   0  -3   1     2030.44     2082.35     36.14 o 
   1  -3   1      174.38      174.09      5.64 o 
   2  -3   1     2931.21     2925.52     38.24 o 
   3  -3   1       91.25       89.74      3.41 o 
   4  -3   1      107.60      106.07      6.54 o 
   5  -3   1      433.16      430.99     15.62 o 
   6  -3   1        1.78        1.81      2.29 o 
   7  -3   1      229.43      227.32     20.89 o 
   8  -3   1      220.78      208.41     20.52 o 
   9  -3   1       32.68       34.23     10.03 o 
  10  -3   1      315.13      357.15     23.72 o 
  11  -3   1       11.54        7.91      7.23 o 
  12  -3   1       16.95       22.93      8.75 o 
  13  -3   1        6.99        7.76      5.21 o 
 -13  -2   1       70.78       54.95     24.60 o 
 -12  -2   1       21.97       21.43      7.10 o 
 -11  -2   1       58.02       54.41     15.08 o 
 -10  -2   1       95.98      101.15     23.44 o 
  -9  -2   1       83.10       94.96     19.36 o 
  -8  -2   1       26.49       35.02      9.76 o 
  -7  -2   1       62.22       79.97     18.99 o 
  -6  -2   1      166.38      158.19      5.45 o 
  -5  -2   1       44.12       40.75      5.29 o 
  -4  -2   1      483.22      523.39      8.10 o 
  -3  -2   1      954.39      952.27      9.31 o 
  -2  -2   1     1825.28     1824.12     18.57 o 
  -1  -2   1      327.79      342.34      7.88 o 
   0  -2   1       40.16       39.25      2.68 o 
   1  -2   1     3725.43     3641.53     65.48 o 
   2  -2   1      839.61      808.46     17.10 o 
   3  -2   1     2448.21     2605.76     59.53 o 
   4  -2   1      987.17     1013.52     22.73 o 
   5  -2   1      240.57      243.76     11.09 o 
   6  -2   1      130.65      118.83      5.82 o 
   7  -2   1       19.44       19.96      4.15 o 
   8  -2   1       66.00       76.75     16.58 o 
   9  -2   1       92.39      108.97     24.62 o 
  10  -2   1       54.64       64.36     13.26 o 
  11  -2   1      118.02      130.12     27.06 o 
  12  -2   1       38.90       40.90     11.75 o 
  13  -2   1      127.25      115.65     43.77 o 
 -14  -1   1       39.24       30.11     21.59 o 
 -13  -1   1        0.38        1.14      5.88 o 
 -12  -1   1       33.51       39.30     14.49 o 
 -11  -1   1       28.07       20.45      7.60 o 
 -10  -1   1      118.30      119.95     25.48 o 
  -9  -1   1      146.75      145.33     29.05 o 
  -8  -1   1      223.14      237.48     30.43 o 
  -7  -1   1      284.78      258.16     18.89 o 
  -6  -1   1      274.42      253.89     12.32 o 
  -5  -1   1     2251.57     2326.49     40.36 o 
  -4  -1   1      209.28      211.94      5.02 o 
  -3  -1   1       95.10       94.61      4.08 o 
  -2  -1   1     3477.49     3387.94     72.72 o 
  -1  -1   1     4077.88     3748.60     55.89 o 
   0  -1   1     3102.50     2869.96     86.80 o 
   1  -1   1    11255.19    10349.98    182.40 o 
   2  -1   1      435.72      380.17     26.53 o 
   3  -1   1     1024.79      993.13     14.66 o 
   4  -1   1     2288.58     2431.39     31.83 o 
   5  -1   1     1049.16     1129.29     22.60 o 
   6  -1   1      792.14      804.88     21.40 o 
   7  -1   1      426.72      425.13     14.20 o 
   8  -1   1      139.68      133.53     27.09 o 
   9  -1   1      220.63      240.97     20.43 o 
  10  -1   1      351.14      394.60     28.40 o 
  11  -1   1      232.45      266.61     19.89 o 
  12  -1   1       19.40       23.95      8.90 o 
  13  -1   1        5.56        7.90      9.81 o 
 -14   0   1        0.00        1.92      7.30 o 
 -13   0   1       56.29       37.73     17.39 o 
 -12   0   1      238.16      237.97     75.28 o 
 -11   0   1      195.57      187.87     46.47 o 
 -10   0   1       84.81       90.43     24.11 o 
  -9   0   1       78.73       88.23     20.41 o 
  -8   0   1       87.55       71.60     15.85 o 
  -7   0   1       39.32       60.11     12.95 o 
  -6   0   1      554.40      649.59     61.23 o 
  -5   0   1      370.13      397.79     17.21 o 
  -4   0   1        9.57        7.43      1.68 o 
  -3   0   1      767.16      729.77     23.94 o 
  -2   0   1     5856.79     5571.96     68.32 o 
  -1   0   1     1779.75     1664.78     31.22 o 
   1   0   1      633.34      545.38     20.28 o 
   2   0   1      720.24      653.14     44.29 o 
   3   0   1      318.11      294.92     11.36 o 
   4   0   1     1168.06      965.38     79.06 o 
   5   0   1      179.19      174.07      5.87 o 
   6   0   1      408.58      377.61     23.47 o 
   7   0   1       82.44       68.36     15.16 o 
   8   0   1       83.90       65.58      9.72 o 
   9   0   1      326.23      346.38     25.85 o 
  10   0   1      103.23       84.68     36.02 o 
  11   0   1        1.30        7.90      9.15 o 
  12   0   1       49.70       50.42     22.92 o 
  13   0   1        0.93       -1.23      8.93 o 
  -9   1   1      151.89      128.16     27.50 o 
  -8   1   1      222.30      232.73     18.65 o 
  -7   1   1      290.53      233.61     58.29 o 
  -6   1   1      275.69      262.70     43.99 o 
  -5   1   1     2262.46     2458.60     38.82 o 
  -4   1   1      205.81      197.80      6.18 o 
  -3   1   1       94.19       93.75      4.23 o 
  -2   1   1     3458.00     3529.31     30.39 o 
  -1   1   1     4085.41     3857.66    128.59 o 
   0   1   1     3102.61     2925.50     60.60 o 
   1   1   1    11274.72     9761.29    321.81 o 
   2   1   1      441.51      418.44     37.06 o 
   3   1   1     1036.24      797.98     76.17 o 
   4   1   1     2283.30     2089.06    186.54 o 
   5   1   1     1053.38     1112.53     46.32 o 
   6   1   1      790.77      787.51     32.10 o 
   7   1   1      429.32      372.79     17.21 o 
   8   1   1      138.36      121.45      6.49 o 
   9   1   1      224.13      166.93     10.82 o 
  13   1   1        5.39        1.19      9.02 o 
 -10   2   1       97.86       66.72     11.22 o 
  -9   2   1       82.57       76.29     23.76 o 
  -8   2   1       25.86       18.01      6.41 o 
  -7   2   1       63.18       80.95     18.53 o 
  -6   2   1      165.96      168.99      6.53 o 
  -5   2   1       46.41       42.99      5.54 o 
  -4   2   1      473.88      507.49     19.30 o 
  -3   2   1      961.53      939.27     25.04 o 
  -2   2   1     1810.87     1837.07     15.81 o 
  -1   2   1      323.72      334.30      9.29 o 
   0   2   1       39.21       36.61      2.30 o 
   1   2   1     3731.21     3730.33     39.34 o 
   2   2   1      836.11      816.97      9.40 o 
   3   2   1     2460.91     2563.72     33.53 o 
   4   2   1      975.35     1034.34     31.46 o 
   5   2   1      229.97      241.88     17.73 o 
   6   2   1      127.84      124.86      5.99 o 
   7   2   1       19.92       12.79      3.53 o 
   8   2   1       65.08       47.70      6.22 o 
   9   2   1       91.57       41.57      9.03 o 
  13   2   1      126.78      110.88     67.03 o 
 -10   3   1      186.65      133.92     55.28 o 
  -9   3   1       47.12       32.91     12.57 o 
  -8   3   1      745.87      728.26     65.90 o 
  -7   3   1        4.66        9.51      3.97 o 
  -6   3   1      366.25      356.18     23.52 o 
  -5   3   1      625.76      672.63     21.69 o 
  -4   3   1      193.61      211.87     17.80 o 
  -3   3   1      870.05      927.35     15.46 o 
  -2   3   1      344.80      386.27     18.43 o 
  -1   3   1     1261.94     1275.56     19.99 o 
   0   3   1     2005.92     2067.61     23.39 o 
   1   3   1      175.04      182.86      4.26 o 
   2   3   1     2941.13     2538.95    242.29 o 
   3   3   1       89.95       97.67      4.37 o 
   4   3   1      109.25      101.74      7.82 o 
   5   3   1      432.46      436.28     21.35 o 
   6   3   1        1.38        2.12      2.49 o 
   7   3   1      229.36      230.01     38.04 o 
   8   3   1      226.44      194.84     22.81 o 
   9   3   1       32.71       21.91     11.97 o 
  10   3   1      313.65      272.61     27.39 o 
  12   3   1       16.84       11.44     14.23 o 
  13   3   1        6.80       10.76     15.13 o 
 -11   4   1       68.03       49.52     19.88 o 
 -10   4   1       68.50       57.02     29.33 o 
  -9   4   1      174.17      156.64     28.71 o 
  -8   4   1      202.94      184.05     34.51 o 
  -7   4   1      171.30      168.92     15.21 o 
  -6   4   1       22.57       22.39      4.82 o 
  -5   4   1      429.41      415.53     23.49 o 
  -4   4   1      163.83      169.26      6.29 o 
  -3   4   1     1386.51     1435.63     39.08 o 
  -2   4   1      256.44      249.76     12.68 o 
  -1   4   1      378.21      376.34     10.23 o 
   0   4   1     1088.61     1151.00     17.09 o 
   1   4   1      230.07      236.58     10.84 o 
   2   4   1       21.74       27.70      6.08 o 
   3   4   1      535.68      545.26     13.26 o 
   4   4   1       23.56       24.13      3.17 o 
   5   4   1      204.84      240.08     16.56 o 
   6   4   1       13.21       12.43      5.90 o 
   7   4   1       82.12       79.87     15.25 o 
   8   4   1       15.34       12.78      5.32 o 
   9   4   1       14.15        7.77      5.77 o 
  10   4   1       67.02       77.60     26.99 o 
  11   4   1       87.04       79.05     31.41 o 
  12   4   1       16.25       27.37     17.58 o 
 -12   5   1        5.77        5.93     10.25 o 
 -11   5   1       18.54       11.00     14.94 o 
 -10   5   1       89.32       70.20     26.04 o 
  -9   5   1      236.94      246.26     18.20 o 
  -8   5   1      212.56      221.44     18.15 o 
  -7   5   1       60.26       72.30      5.98 o 
  -6   5   1      209.17      225.13     17.51 o 
  -5   5   1      804.33      774.99     45.61 o 
  -4   5   1      162.62      164.87      7.71 o 
  -3   5   1       25.06       21.76      4.73 o 
  -2   5   1      196.12      217.91      9.88 o 
  -1   5   1      734.46      740.83     19.25 o 
   0   5   1       91.45       87.43      9.21 o 
   1   5   1     1907.93     2047.74     46.38 o 
   2   5   1       20.11       19.87      5.89 o 
   3   5   1      395.61      424.36     18.39 o 
   4   5   1        1.86        3.47      1.72 o 
   5   5   1        6.99        6.43      2.02 o 
   6   5   1      404.86      474.78     33.63 o 
   7   5   1      348.60      424.59     22.85 o 
   8   5   1       39.95       37.13      9.70 o 
   9   5   1      156.14      191.27     41.36 o 
  10   5   1      222.95      198.67     39.55 o 
  11   5   1       91.04       76.54     31.86 o 
  12   5   1       32.40       56.73     37.84 o 
 -11   6   1        9.59        8.90      7.85 o 
 -10   6   1      139.19      135.56     53.25 o 
  -9   6   1       24.63       27.79     15.11 o 
  -8   6   1       10.46       16.38      6.60 o 
  -7   6   1       22.49       23.48      8.26 o 
  -6   6   1      109.92      110.12     12.05 o 
  -5   6   1       70.33       59.97     12.04 o 
  -4   6   1      411.18      365.21     26.57 o 
  -3   6   1      267.01      272.60     16.29 o 
  -2   6   1      832.77      910.97     33.08 o 
  -1   6   1      230.77      231.50     22.02 o 
   0   6   1      123.33      137.24     46.64 o 
   1   6   1       36.50       41.49      7.99 o 
   2   6   1        6.75       11.45      9.30 o 
   3   6   1       73.78       68.18     12.57 o 
   4   6   1      213.03      221.17     17.08 o 
   5   6   1        2.74        2.08      1.68 o 
   6   6   1      229.19      240.74     24.79 o 
   7   6   1        4.67        6.54      3.87 o 
   8   6   1       26.21       25.39     11.75 o 
   9   6   1       13.64       11.16      7.70 o 
  10   6   1       21.83       14.55      8.00 o 
  11   6   1       12.42        9.11      5.98 o 
 -10   7   1       68.47       70.46     30.55 o 
  -9   7   1       98.63      105.80     29.00 o 
  -8   7   1       16.99       23.51      7.35 o 
  -7   7   1       86.86       84.76     22.06 o 
  -6   7   1       40.12       50.93     11.54 o 
  -5   7   1       93.10       90.15     16.18 o 
  -4   7   1       75.47       60.11      9.58 o 
  -3   7   1       68.72       61.26     11.96 o 
  -2   7   1      187.53      186.58     36.15 o 
  -1   7   1      243.11      247.21     38.30 o 
   0   7   1       77.38       81.18     14.57 o 
   1   7   1      505.29      531.86     22.63 o 
   2   7   1       19.23       17.65      4.56 o 
   3   7   1      342.29      336.79     19.10 o 
   4   7   1       30.94       28.55      6.24 o 
   5   7   1      129.56      131.54     24.23 o 
   6   7   1       52.85       47.49     13.90 o 
   7   7   1       59.28       63.65     14.21 o 
   8   7   1       31.40       39.20     17.28 o 
   9   7   1       75.80       76.99     24.48 o 
  10   7   1        7.76       18.35      8.37 o 
  -9   8   1       25.40       29.25     15.83 o 
  -8   8   1        3.36       10.03      6.83 o 
  -7   8   1        5.15        9.97      5.90 o 
  -6   8   1        3.14       13.92      6.08 o 
  -5   8   1       68.20       77.14     18.55 o 
  -4   8   1       42.34       38.08      7.07 o 
  -3   8   1      175.88      194.65     26.95 o 
  -2   8   1      193.05      166.17     28.19 o 
  -1   8   1        1.62       11.72      4.37 o 
   0   8   1       26.44       24.66      6.11 o 
   1   8   1       72.19       57.97     12.90 o 
   2   8   1       36.46       40.53      8.33 o 
   3   8   1      198.84      200.48     31.26 o 
   4   8   1       96.80       91.63     22.91 o 
   5   8   1      121.40      123.95     25.14 o 
   6   8   1       48.91       38.37      9.77 o 
   7   8   1       39.94       44.21     17.49 o 
   8   8   1        9.41       16.76      9.65 o 
   9   8   1        7.75        8.11      5.16 o 
  -8   9   1      149.02      127.47     62.77 o 
  -7   9   1        8.48        3.94      5.73 o 
  -6   9   1      156.86      132.65     41.10 o 
  -5   9   1        3.96        6.24      3.96 o 
  -4   9   1       64.18       66.59     21.99 o 
  -3   9   1       10.44       13.57      5.71 o 
  -2   9   1       21.22       31.63      7.50 o 
  -1   9   1       96.31       94.11     18.61 o 
   0   9   1      152.82      150.04     25.47 o 
   1   9   1       45.86       39.89      9.15 o 
   2   9   1      554.60      583.29     36.11 o 
   3   9   1       14.52       15.33      5.56 o 
   4   9   1       46.30       49.94     13.35 o 
   5   9   1       27.16       19.82      7.42 o 
   6   9   1        4.92        8.17      4.56 o 
   7   9   1       19.77       14.95     11.38 o 
  -5  10   1        2.44        7.61      3.93 o 
  -4  10   1       30.52       31.25     10.39 o 
  -3  10   1       30.18       22.68     10.05 o 
  -2  10   1       13.30        8.48      5.40 o 
  -1  10   1        7.76       13.48      6.90 o 
   0  10   1       17.26       16.89      6.47 o 
   1  10   1       22.62       22.16      9.57 o 
   2  10   1       20.80       11.37      7.68 o 
   3  10   1       65.21       42.04     14.32 o 
   4  10   1       11.85        8.73      6.44 o 
   5  10   1       22.48       21.94      7.55 o 
  -5 -10   2       71.77       84.18     16.07 o 
  -4 -10   2        9.46        8.46      4.71 o 
  -3 -10   2        7.75        4.85      5.23 o 
  -2 -10   2       21.78       23.67     15.05 o 
  -1 -10   2       16.88       14.94      8.61 o 
   0 -10   2       34.72       23.51     11.61 o 
   1 -10   2       26.80       17.71     10.40 o 
   2 -10   2       26.23       24.91     11.34 o 
   3 -10   2      121.16      118.33     23.84 o 
   4 -10   2        7.44        5.95      9.15 o 
   5 -10   2       43.49       22.13     26.60 o 
  -8  -9   2        5.53       11.25      9.43 o 
  -7  -9   2       13.21       13.47     13.08 o 
  -6  -9   2        0.01        4.58      4.77 o 
  -5  -9   2        4.64        5.82      7.67 o 
  -4  -9   2      181.33      226.07     17.01 o 
  -3  -9   2       26.63       25.63     12.91 o 
  -2  -9   2      123.82      137.87     20.08 o 
  -1  -9   2       55.42       42.60     15.56 o 
   0  -9   2       42.17       42.69     15.88 o 
   1  -9   2      130.24      135.23     22.42 o 
   2  -9   2      106.68       85.57     29.87 o 
   3  -9   2        1.10        4.70      5.01 o 
   4  -9   2      143.62      152.47     20.87 o 
   5  -9   2       19.22       11.22      5.48 o 
   6  -9   2       70.74       58.76     40.17 o 
   7  -9   2       37.73       36.96     19.65 o 
  -9  -8   2      135.74      150.25     27.39 o 
  -8  -8   2       31.53       44.70     19.80 o 
  -7  -8   2       74.00       84.84     27.93 o 
  -6  -8   2       85.91       89.57     45.25 o 
  -5  -8   2       77.38       96.12     32.43 o 
  -4  -8   2       81.68       93.10      6.42 o 
  -3  -8   2       35.78       31.10      9.06 o 
  -2  -8   2      121.46      141.16      9.61 o 
  -1  -8   2       39.41       37.49     11.73 o 
   0  -8   2       58.00       69.55     15.77 o 
   1  -8   2      159.61      180.31     12.70 o 
   2  -8   2      307.09      295.71     15.86 o 
   3  -8   2       46.89       56.25     12.53 o 
   4  -8   2       19.74       31.31      9.23 o 
   5  -8   2       84.67       75.64     20.07 o 
   6  -8   2       34.75       45.09     22.47 o 
   7  -8   2        5.20        6.21      6.84 o 
   8  -8   2       51.21       36.39     22.25 o 
   9  -8   2       54.94       48.70     34.07 o 
 -10  -7   2      106.67       97.25     52.15 o 
  -9  -7   2       14.29       20.68     17.77 o 
  -8  -7   2       36.68       45.28     20.35 o 
  -7  -7   2       39.58       67.01     19.56 o 
  -6  -7   2       64.10       72.49     22.79 o 
  -5  -7   2      206.49      206.18     18.46 o 
  -4  -7   2       41.80       51.13      6.03 o 
  -3  -7   2      110.54      114.72     17.81 o 
  -2  -7   2      386.24      407.24     24.38 o 
  -1  -7   2      116.90      129.51     13.28 o 
   0  -7   2       39.93       44.33     13.81 o 
   1  -7   2       90.91      102.48     19.45 o 
   2  -7   2       53.15       62.65     12.16 o 
   3  -7   2      160.79      176.30     28.27 o 
   4  -7   2       50.68       59.16     13.18 o 
   5  -7   2      109.52      124.30     29.33 o 
   6  -7   2      241.22      253.64     14.36 o 
   7  -7   2       46.59       60.58     15.23 o 
   8  -7   2       23.55       22.61      6.48 o 
   9  -7   2       20.85       22.82     15.93 o 
 -11  -6   2       19.70       21.97     11.19 o 
 -10  -6   2       15.05       15.21      9.44 o 
  -9  -6   2      103.33      117.53     42.93 o 
  -8  -6   2       62.65       81.59     24.01 o 
  -7  -6   2       64.12       59.49     23.53 o 
  -6  -6   2      398.12      426.27     17.25 o 
  -5  -6   2        1.90        0.86      3.31 o 
  -4  -6   2       35.14       40.17     10.44 o 
  -3  -6   2      190.82      204.65     12.81 o 
  -2  -6   2      226.27      234.58     13.32 o 
  -1  -6   2       30.47       22.69      6.73 o 
   0  -6   2      354.94      378.14     18.74 o 
   1  -6   2      205.86      210.95     12.52 o 
   2  -6   2     1225.05     1274.51     57.38 o 
   3  -6   2       21.64       24.39      7.03 o 
   4  -6   2      216.19      237.54     13.57 o 
   5  -6   2       21.59       27.79      8.44 o 
   6  -6   2       69.54       70.74     19.67 o 
   7  -6   2       60.89       56.29     17.76 o 
   8  -6   2       82.22       97.62     25.82 o 
   9  -6   2        8.01       10.32      6.68 o 
  10  -6   2       99.24       90.37     37.21 o 
  11  -6   2       43.26       46.55     28.62 o 
 -12  -5   2       41.53       45.26     23.97 o 
 -11  -5   2       98.08       96.82     51.71 o 
 -10  -5   2       75.54       91.74     49.45 o 
  -9  -5   2      199.15      219.34     13.18 o 
  -8  -5   2      220.64      224.12     16.50 o 
  -7  -5   2      275.89      278.94     14.29 o 
  -6  -5   2       46.78       39.20      9.06 o 
  -5  -5   2      197.08      179.53     13.71 o 
  -4  -5   2      198.25      197.99     10.04 o 
  -3  -5   2      422.33      426.71     23.35 o 
  -2  -5   2      597.63      575.31     42.38 o 
  -1  -5   2     1345.60     1386.20     48.94 o 
   0  -5   2      104.18      105.80      7.15 o 
   1  -5   2      743.46      781.86     29.69 o 
   2  -5   2      152.56      157.81      9.37 o 
   3  -5   2      219.82      223.90     16.61 o 
   4  -5   2      145.17      164.08     13.74 o 
   5  -5   2       63.71       95.92     21.14 o 
   6  -5   2       31.19       39.60      8.35 o 
   7  -5   2       45.75       54.91     11.95 o 
   8  -5   2      106.82      131.59     24.71 o 
   9  -5   2       71.08       75.39     19.23 o 
  10  -5   2       56.98       51.32     23.26 o 
  11  -5   2       77.05       57.57     24.70 o 
  12  -5   2        8.05        9.47     12.57 o 
 -13  -4   2       92.87       64.48     57.02 o 
 -12  -4   2       19.21       22.43     11.51 o 
 -11  -4   2       27.86       33.13     22.84 o 
 -10  -4   2       96.20      114.44     20.57 o 
  -9  -4   2      216.12      229.22     22.18 o 
  -8  -4   2      253.36      260.66     14.03 o 
  -7  -4   2      394.92      379.07     22.87 o 
  -6  -4   2       62.17       61.78      6.17 o 
  -5  -4   2      354.46      335.75      9.58 o 
  -4  -4   2      142.72      129.18      7.31 o 
  -3  -4   2       58.16       53.70      7.84 o 
  -2  -4   2      327.48      338.01     10.42 o 
  -1  -4   2      376.90      394.13     12.39 o 
   0  -4   2      788.62      838.25     22.35 o 
   1  -4   2     1573.24     1534.59     41.29 o 
   2  -4   2      468.33      477.28     15.39 o 
   3  -4   2      528.16      562.76     17.54 o 
   4  -4   2      218.16      204.54     10.03 o 
   5  -4   2      361.30      355.73     15.03 o 
   6  -4   2      255.45      277.23     34.02 o 
   7  -4   2       71.85       44.90     12.46 o 
   8  -4   2      279.78      359.33     48.14 o 
   9  -4   2       67.85       70.76     13.45 o 
  10  -4   2       12.72       12.16      5.16 o 
  11  -4   2       80.74       73.87     27.73 o 
  12  -4   2       33.49       37.53     13.11 o 
 -13  -3   2        7.95        7.40     10.54 o 
 -12  -3   2       52.13       36.76     22.04 o 
 -11  -3   2        7.36       11.53      5.89 o 
 -10  -3   2       91.30       84.42     25.57 o 
  -9  -3   2       43.71       47.56     10.90 o 
  -8  -3   2      242.01      275.85     13.71 o 
  -7  -3   2       52.34       52.84      6.87 o 
  -6  -3   2       27.27       29.23      5.62 o 
  -5  -3   2        4.47        4.16      1.27 o 
  -4  -3   2     1059.57     1039.85     22.51 o 
  -3  -3   2      357.65      394.48     16.77 o 
  -2  -3   2     3960.58     3942.99     55.16 o 
  -1  -3   2     1178.27     1178.45     15.82 o 
   0  -3   2      325.46      351.36      6.72 o 
   1  -3   2      534.13      553.33      9.42 o 
   2  -3   2     1251.04     1316.72     22.11 o 
   3  -3   2      394.25      411.87      9.17 o 
   4  -3   2      524.86      521.96     15.01 o 
   5  -3   2      280.35      302.04     13.40 o 
   6  -3   2      274.30      260.85     12.74 o 
   7  -3   2      294.46      307.81     12.28 o 
   8  -3   2      355.21      370.76     27.90 o 
   9  -3   2       69.55       68.86     14.84 o 
  10  -3   2       59.65       80.78     19.39 o 
  11  -3   2        4.74        5.53      3.94 o 
  12  -3   2       28.28       36.68     10.21 o 
  13  -3   2       12.19        9.87      6.72 o 
 -13  -2   2       69.12       65.81     24.60 o 
 -12  -2   2       17.53       13.06      6.56 o 
 -11  -2   2       74.00       67.20     17.73 o 
 -10  -2   2       40.44       42.69     12.28 o 
  -9  -2   2      287.37      295.76     28.37 o 
  -8  -2   2      167.59      178.86     15.72 o 
  -7  -2   2      418.76      414.54     23.57 o 
  -6  -2   2      112.47      107.91      6.24 o 
  -5  -2   2     1140.16     1204.51     26.25 o 
  -4  -2   2       91.26       91.39      3.45 o 
  -3  -2   2        2.44        4.09      1.01 o 
  -2  -2   2     1728.82     1646.28     20.74 o 
  -1  -2   2      667.92      631.01     10.92 o 
   0  -2   2     1835.04     1784.55     26.32 o 
   1  -2   2     1600.96     1612.73     15.27 o 
   2  -2   2      547.17      513.40     16.15 o 
   3  -2   2      111.57       96.05      4.86 o 
   4  -2   2      675.37      730.43     13.38 o 
   5  -2   2      135.91      129.85      8.94 o 
   6  -2   2      201.03      200.80     11.62 o 
   7  -2   2      183.61      148.93     20.77 o 
   8  -2   2      496.26      520.85     22.76 o 
   9  -2   2      230.26      252.31     21.80 o 
  10  -2   2       35.13       42.18     11.31 o 
  11  -2   2      185.78      209.93     23.98 o 
  12  -2   2       23.95       14.39      7.98 o 
  13  -2   2       17.08       21.11      9.97 o 
 -14  -1   2        0.33        1.97      4.14 o 
 -13  -1   2       56.52       48.00     17.05 o 
 -12  -1   2       64.29       56.51     19.88 o 
 -11  -1   2       34.83       43.32     16.54 o 
 -10  -1   2      118.84      110.91     37.58 o 
  -9  -1   2      125.75      157.84     33.13 o 
  -8  -1   2      563.45      558.67     42.05 o 
  -7  -1   2       16.29       11.65      5.33 o 
  -6  -1   2      185.95      187.95     14.15 o 
  -5  -1   2      582.63      630.98     16.78 o 
  -4  -1   2       61.19       66.57      3.91 o 
  -3  -1   2      385.39      380.91      6.93 o 
  -2  -1   2     2444.88     2458.55     30.43 o 
  -1  -1   2     9921.69     9477.24    218.76 o 
   0  -1   2     3123.53     2930.41     44.85 o 
   1  -1   2      595.52      552.10     13.87 o 
   2  -1   2      777.02      545.23    121.60 o 
   3  -1   2     1924.94     1762.69     50.80 o 
   4  -1   2      550.39      548.73     13.49 o 
   5  -1   2      265.71      238.86     12.85 o 
   6  -1   2      563.23      582.11     16.36 o 
   7  -1   2       25.68       27.36      6.54 o 
   8  -1   2      425.20      394.01     15.58 o 
   9  -1   2      300.06      341.13     33.35 o 
  10  -1   2       79.33       97.64     20.12 o 
  11  -1   2      116.54      124.70     26.79 o 
  12  -1   2       23.33       23.09      9.18 o 
  13  -1   2      106.30       85.65     44.26 o 
 -14   0   2       86.95       51.33     55.89 o 
 -13   0   2        0.00        5.64      5.46 o 
 -12   0   2        2.77        3.99      8.84 o 
 -11   0   2       11.60        6.84      6.01 o 
 -10   0   2        0.23        4.39      4.86 o 
  -9   0   2      151.79      175.27     46.54 o 
  -8   0   2      353.54      349.67     24.50 o 
  -7   0   2      696.20      652.19     71.40 o 
  -6   0   2      923.57      924.06     29.95 o 
  -5   0   2      488.06      463.88      9.46 o 
  -4   0   2      650.60      684.60      8.91 o 
  -3   0   2        5.09        2.37      1.62 o 
  -2   0   2      461.79      451.76      6.58 o 
  -1   0   2     1007.30      866.23     46.23 o 
   0   0   2     1502.29     1495.16     29.87 o 
   1   0   2     3843.29     3616.48     31.08 o 
   2   0   2     7038.12     6408.65    173.60 o 
   3   0   2     3970.54     3798.36    112.22 o 
   4   0   2      688.92      709.11     15.26 o 
   5   0   2       49.37       50.11      7.74 o 
   6   0   2       15.02       13.41      3.70 o 
   7   0   2       13.06       14.38      5.03 o 
   8   0   2      127.35       98.32     14.49 o 
  10   0   2      541.58      664.14     31.71 o 
  11   0   2        8.75        8.90      9.02 o 
  12   0   2       72.98       56.20     28.81 o 
  13   0   2       69.98       64.46     27.50 o 
 -10   1   2      121.90      116.71     24.17 o 
  -9   1   2      125.80      131.99     27.49 o 
  -8   1   2      561.98      552.83     36.42 o 
  -7   1   2       16.92       13.62      3.21 o 
  -6   1   2      183.02      187.29     15.38 o 
  -5   1   2      579.32      610.48     20.92 o 
  -4   1   2       63.21       66.93      3.03 o 
  -3   1   2      382.06      372.24     10.85 o 
  -2   1   2     2443.77     2407.84     35.35 o 
  -1   1   2     9904.26     9696.76    200.40 o 
   0   1   2     3145.58     3010.99     68.43 o 
   1   1   2      598.40      547.29      9.60 o 
   2   1   2      787.45      739.71     14.86 o 
   3   1   2     1933.27     1866.68     22.01 o 
   4   1   2      546.59      487.09     53.79 o 
   5   1   2      260.88      257.73     27.95 o 
   6   1   2      568.55      598.15     45.29 o 
   7   1   2       23.87       23.20      8.14 o 
  12   1   2       23.75       28.43     10.60 o 
  13   1   2      105.86       87.42     34.33 o 
 -10   2   2       41.00       23.82     13.76 o 
  -9   2   2      286.79      238.19     17.77 o 
  -8   2   2      169.44      182.07      8.74 o 
  -7   2   2      411.41      441.48     42.85 o 
  -6   2   2      114.03      107.58      6.91 o 
  -5   2   2     1143.73     1305.23     40.17 o 
  -4   2   2       88.53       83.59      8.69 o 
  -3   2   2        2.27        4.59      1.36 o 
  -2   2   2     1725.28     1659.78     71.39 o 
  -1   2   2      660.71      642.02      6.89 o 
   0   2   2     1854.57     1859.00     14.96 o 
   1   2   2     1622.35     1291.52    153.51 o 
   2   2   2      544.49      504.86     11.67 o 
   3   2   2      114.91      109.37      4.36 o 
   4   2   2      681.87      659.64     59.60 o 
   5   2   2      133.17      106.98     26.81 o 
   6   2   2      203.46      209.80     20.28 o 
   7   2   2      179.33      151.28     26.13 o 
   8   2   2      500.93      410.88     63.66 o 
   9   2   2      229.22      164.85     50.34 o 
  11   2   2      183.95      260.57     83.47 o 
  12   2   2       23.45       24.98     20.55 o 
  13   2   2       17.35       18.97      7.45 o 
 -10   3   2       93.46       46.60     33.66 o 
  -9   3   2       44.15       35.17     10.80 o 
  -8   3   2      240.26      267.42     13.26 o 
  -7   3   2       52.00       49.09     10.98 o 
  -6   3   2       28.15       45.81     11.36 o 
  -5   3   2        4.00        7.98      2.12 o 
  -4   3   2     1065.99     1085.64     32.62 o 
  -3   3   2      358.28      395.53     11.67 o 
  -2   3   2     3940.44     3960.43    107.69 o 
  -1   3   2     1183.91     1181.41     16.17 o 
   0   3   2      324.70      334.15      7.20 o 
   1   3   2      539.15      537.64      8.40 o 
   2   3   2     1253.05     1323.26     16.00 o 
   3   3   2      398.81      422.87     10.82 o 
   4   3   2      519.36      504.56     17.28 o 
   5   3   2      280.49      301.75     16.08 o 
   6   3   2      274.04      270.87     12.11 o 
   7   3   2      295.85      253.67     49.94 o 
   8   3   2      354.99      366.40     29.97 o 
   9   3   2       67.44       47.91     13.35 o 
  10   3   2       59.63       63.16     22.37 o 
  11   3   2        5.03        4.93      6.95 o 
  12   3   2       27.80       30.43     22.26 o 
  13   3   2       12.23       17.20     13.39 o 
 -10   4   2       97.02       91.04     42.75 o 
  -9   4   2      215.98      217.82     25.21 o 
  -8   4   2      249.25      214.16     10.30 o 
  -7   4   2      403.14      389.32     17.84 o 
  -6   4   2       61.97       73.61     14.04 o 
  -5   4   2      348.17      340.09     24.63 o 
  -4   4   2      139.43      127.50      6.58 o 
  -3   4   2       56.52       52.81      5.82 o 
  -2   4   2      330.95      344.77     10.95 o 
  -1   4   2      367.89      370.82     10.92 o 
   0   4   2      777.78      773.53     25.45 o 
   1   4   2     1577.32     1529.10     27.60 o 
   2   4   2      464.90      453.82     13.80 o 
   3   4   2      538.18      561.00     19.00 o 
   4   4   2      222.43      243.30     17.32 o 
   5   4   2      359.32      389.57     18.46 o 
   6   4   2      252.95      265.15     17.68 o 
   7   4   2       72.02       71.89     15.07 o 
   8   4   2      278.02      335.12     58.93 o 
   9   4   2       68.90       77.56     18.22 o 
  10   4   2       12.82       13.62      8.06 o 
  11   4   2       81.85       86.76     49.01 o 
  12   4   2       33.15       42.60     21.41 o 
 -11   5   2       95.49       75.63     44.42 o 
 -10   5   2       74.34       82.20     41.88 o 
  -9   5   2      199.77      135.47     50.26 o 
  -8   5   2      223.77      244.45     17.30 o 
  -7   5   2      273.15      270.12     15.97 o 
  -6   5   2       45.18       57.12      9.26 o 
  -5   5   2      200.12      177.76     18.80 o 
  -4   5   2      202.69      220.86      7.23 o 
  -3   5   2      421.12      417.83     14.70 o 
  -2   5   2      591.30      586.94     18.25 o 
  -1   5   2     1349.20     1380.04     39.45 o 
   0   5   2      102.55       88.39      7.78 o 
   1   5   2      743.22      784.06     24.94 o 
   2   5   2      151.19      148.28      8.62 o 
   3   5   2      220.62      197.07      8.40 o 
   4   5   2      145.17      168.28     28.57 o 
   5   5   2       63.25       92.18     14.73 o 
   6   5   2       30.16       34.77      7.41 o 
   7   5   2       45.03       41.06     10.74 o 
   8   5   2      107.27      123.69     49.37 o 
   9   5   2       70.25       75.88     21.57 o 
  10   5   2       57.17       63.17     19.80 o 
  11   5   2       77.39       54.72     24.19 o 
  12   5   2        7.84       16.55     23.98 o 
 -11   6   2       19.75       20.31     20.16 o 
 -10   6   2       15.52       12.15     14.82 o 
  -9   6   2      103.29       82.52     22.03 o 
  -8   6   2       62.85       64.48     15.73 o 
  -7   6   2       63.56       51.64      9.40 o 
  -6   6   2      402.64      447.37     17.05 o 
  -5   6   2        2.14        3.35      1.99 o 
  -4   6   2       33.30       31.94      7.96 o 
  -3   6   2      190.89      208.37     14.48 o 
  -2   6   2      226.11      220.85     12.47 o 
  -1   6   2       31.48       25.47      5.75 o 
   0   6   2      353.99      347.96     18.15 o 
   1   6   2      206.03      238.88     18.28 o 
   2   6   2     1226.64     1305.02     41.72 o 
   3   6   2       21.98       20.08      4.56 o 
   4   6   2      219.36      234.13     36.08 o 
   5   6   2       21.02       33.20      9.75 o 
   6   6   2       70.01       70.32     13.65 o 
   7   6   2       59.48       40.31     11.80 o 
   8   6   2       83.36       91.33     25.80 o 
   9   6   2        8.02        4.71      8.04 o 
  10   6   2       99.77       95.25     30.20 o 
  11   6   2       43.61       40.41     17.29 o 
 -10   7   2      108.78       79.18     41.92 o 
  -9   7   2       14.88       11.10     11.57 o 
  -8   7   2       36.53       37.42     17.27 o 
  -7   7   2       39.10       47.25     17.44 o 
  -6   7   2       62.63       59.74     14.09 o 
  -5   7   2      204.44      177.04     26.95 o 
  -4   7   2       40.69       45.51     10.02 o 
  -3   7   2      106.84      100.90     15.44 o 
  -2   7   2      387.76      384.00     26.61 o 
  -1   7   2      115.89      117.52     18.53 o 
   0   7   2       40.44       37.76      9.75 o 
   1   7   2       92.58       84.44     13.52 o 
   2   7   2       54.38       50.03      8.27 o 
   3   7   2      163.81      138.28     14.47 o 
   4   7   2       50.89       56.64     12.01 o 
   5   7   2      105.74       99.78     20.21 o 
   6   7   2      244.39      216.01     37.66 o 
   7   7   2       46.83       40.48     15.50 o 
   8   7   2       23.61       23.31     12.09 o 
   9   7   2       20.88       35.20     16.67 o 
  10   7   2       10.63       20.92     10.89 o 
  -9   8   2      135.91      124.93     45.39 o 
  -8   8   2       31.33       28.04     10.72 o 
  -7   8   2       74.57       66.35     20.81 o 
  -6   8   2       86.48       92.52     24.48 o 
  -5   8   2       76.78       81.61     21.13 o 
  -4   8   2       81.43       74.06     14.26 o 
  -3   8   2       35.12       26.92      6.23 o 
  -2   8   2      123.57      120.72     16.59 o 
  -1   8   2       37.73       29.08      7.17 o 
   0   8   2       59.84       54.15     10.49 o 
   1   8   2      155.13      139.12     18.69 o 
   2   8   2      309.14      295.26     15.26 o 
   3   8   2       46.78       42.54      9.18 o 
   4   8   2       19.01       26.97      7.76 o 
   5   8   2       83.51       63.82     16.39 o 
   6   8   2       34.29       38.58     15.86 o 
   7   8   2        4.77       10.25      6.73 o 
   8   8   2       52.25       34.56     19.32 o 
   9   8   2       54.82       38.62     17.97 o 
  -8   9   2        5.79       12.79     11.02 o 
  -7   9   2       12.65       13.52      6.22 o 
  -6   9   2        0.01        7.67      6.66 o 
  -5   9   2        4.39        7.48      5.58 o 
  -4   9   2      182.76      146.97     38.02 o 
  -3   9   2       26.74       20.76      9.56 o 
  -2   9   2      121.32       96.29     21.11 o 
  -1   9   2       55.91       40.79      9.20 o 
   0   9   2       42.13       45.62     11.19 o 
   1   9   2      130.98      119.39     25.87 o 
   2   9   2      106.75       86.73     20.65 o 
   3   9   2        1.01        5.77      4.60 o 
   4   9   2      142.15      123.47     32.65 o 
   5   9   2       19.34       11.43      5.39 o 
   6   9   2       72.54       40.19     18.86 o 
   7   9   2       38.03       24.35     13.04 o 
  -5  10   2       71.94       45.94     18.75 o 
  -4  10   2        8.96        8.79      4.50 o 
  -3  10   2        7.41       10.97      4.42 o 
  -2  10   2       21.35       21.30      8.03 o 
  -1  10   2       16.98       15.61      5.60 o 
   0  10   2       34.06       16.21      8.08 o 
   1  10   2       27.18       28.92      8.83 o 
   2  10   2       25.28       19.26      7.37 o 
   3  10   2      123.75       76.15     25.38 o 
   4  10   2        7.84        8.26      5.46 o 
   5  10   2       43.97       31.08     13.83 o 
  -5 -10   3       14.59       16.68     15.98 o 
  -4 -10   3        6.67        5.43      8.02 o 
  -3 -10   3       24.45       20.97     12.72 o 
  -2 -10   3       42.27       39.25     14.92 o 
  -1 -10   3       38.95       35.70     28.05 o 
   0 -10   3       24.88       22.32     18.27 o 
   1 -10   3       53.74       44.92     22.36 o 
   2 -10   3      126.88      130.82     24.23 o 
   3 -10   3      158.60      168.47     15.83 o 
   4 -10   3       15.25        8.24     11.56 o 
  -7  -9   3       11.78       16.62     14.23 o 
  -6  -9   3      204.79      230.10     18.24 o 
  -5  -9   3        7.94        6.40      6.14 o 
  -4  -9   3       39.73       41.81     15.70 o 
  -3  -9   3       51.15       58.08     31.41 o 
  -2  -9   3        7.43       12.94     10.57 o 
  -1  -9   3       56.11       56.32     20.08 o 
   0  -9   3       26.14       31.40      9.17 o 
   1  -9   3       21.04       25.12      7.49 o 
   2  -9   3      243.70      275.65     13.88 o 
   3  -9   3        1.67       -1.20      4.20 o 
   4  -9   3      159.80      167.82     18.43 o 
   5  -9   3       24.38       21.70      9.31 o 
   6  -9   3       82.62       78.99     42.66 o 
   7  -9   3       38.80       38.33     30.77 o 
  -9  -8   3       48.35       42.87     32.19 o 
  -8  -8   3       26.65       25.61     14.42 o 
  -7  -8   3       66.42       80.68     30.94 o 
  -6  -8   3       63.44       63.62     29.89 o 
  -5  -8   3       10.84       15.08      8.64 o 
  -4  -8   3       52.32       51.81     18.21 o 
  -3  -8   3       65.39       57.18     10.37 o 
  -2  -8   3       59.76       41.92     14.81 o 
  -1  -8   3       79.10       73.99     16.91 o 
   0  -8   3      116.10      116.22     17.52 o 
   1  -8   3      275.08      317.31     14.01 o 
   2  -8   3      155.63      178.18     30.87 o 
   3  -8   3       30.79       24.94      7.35 o 
   4  -8   3       36.29       38.80      7.63 o 
   5  -8   3       74.10       77.86     21.63 o 
   6  -8   3        7.01        6.43      4.09 o 
   7  -8   3       22.42       22.67      7.61 o 
   8  -8   3       35.87       31.07     15.49 o 
 -10  -7   3       26.49       34.98     17.33 o 
  -9  -7   3      100.30      116.19     20.68 o 
  -8  -7   3      166.00      181.54     17.33 o 
  -7  -7   3      137.48      167.39     15.30 o 
  -6  -7   3       76.82       90.36     34.38 o 
  -5  -7   3      100.92      129.37     31.99 o 
  -4  -7   3       69.67       74.22      7.43 o 
  -3  -7   3      276.23      264.88     13.35 o 
  -2  -7   3       64.46       59.05      8.07 o 
  -1  -7   3       63.22       68.70     17.96 o 
   0  -7   3       67.02       82.11     16.38 o 
   1  -7   3      108.54      108.34     16.83 o 
   2  -7   3        9.72       10.73      4.31 o 
   3  -7   3      154.51      158.05     16.56 o 
   4  -7   3      104.14      121.84     22.53 o 
   5  -7   3       77.75       79.62     16.59 o 
   6  -7   3       77.05       61.19     10.96 o 
   7  -7   3       96.14      105.87     30.63 o 
   8  -7   3       39.13       34.45     18.80 o 
   9  -7   3       27.81       25.51     11.76 o 
  10  -7   3       38.89       38.96     27.10 o 
 -11  -6   3        0.64        4.26      5.92 o 
 -10  -6   3       71.98       85.37     35.69 o 
  -9  -6   3       70.01       58.52     23.88 o 
  -8  -6   3       45.16       53.40     18.84 o 
  -7  -6   3      279.93      306.25     30.18 o 
  -6  -6   3       17.11        6.54      4.77 o 
  -5  -6   3      108.65      114.69     14.97 o 
  -4  -6   3       18.85       19.86      6.58 o 
  -3  -6   3       11.09       11.63      5.17 o 
  -2  -6   3      531.85      498.55     27.43 o 
  -1  -6   3      154.95      153.69     11.36 o 
   0  -6   3      810.26      774.07     47.94 o 
   1  -6   3      372.86      373.69     18.73 o 
   2  -6   3      144.69      148.34     13.01 o 
   3  -6   3      327.08      327.99     22.27 o 
   4  -6   3       17.61       23.14      6.65 o 
   5  -6   3       29.62       36.01      8.15 o 
   6  -6   3       76.71       96.75     20.15 o 
   7  -6   3      131.81      134.59     33.76 o 
   8  -6   3      142.71      169.30     25.52 o 
   9  -6   3      322.76      384.36     20.92 o 
  10  -6   3       14.22       16.04      5.72 o 
  11  -6   3       33.18       26.87     16.79 o 
 -12  -5   3        3.62        3.82      6.64 o 
 -11  -5   3       65.11       79.43     28.12 o 
 -10  -5   3      153.20      184.82     51.22 o 
  -9  -5   3       50.07       74.90     24.89 o 
  -8  -5   3      245.46      237.92     17.12 o 
  -7  -5   3      343.15      353.31     14.62 o 
  -6  -5   3       26.61       25.63      6.33 o 
  -5  -5   3      308.79      323.87     12.99 o 
  -4  -5   3       80.70       88.38      4.12 o 
  -3  -5   3       78.30       67.81      4.59 o 
  -2  -5   3       34.17       41.53      7.65 o 
  -1  -5   3      706.95      715.01     26.92 o 
   0  -5   3      239.26      239.76     11.45 o 
   1  -5   3     1152.91     1201.88     46.36 o 
   2  -5   3       22.62       26.78      7.75 o 
   3  -5   3       79.79       77.62      7.74 o 
   4  -5   3       63.87       92.63     14.90 o 
   5  -5   3        7.98       11.42      4.15 o 
   6  -5   3      115.85      135.52     24.19 o 
   7  -5   3       52.27       74.94     11.18 o 
   8  -5   3      114.84      118.45     23.99 o 
   9  -5   3      286.68      371.80     49.79 o 
  10  -5   3       42.64       35.42     13.59 o 
  11  -5   3       30.44       21.40     11.98 o 
 -13  -4   3        7.13        6.07      5.64 o 
 -12  -4   3       21.73       28.18     16.58 o 
 -11  -4   3        0.68        1.45      6.12 o 
 -10  -4   3        8.73        5.85      3.74 o 
  -9  -4   3       93.70       97.63     12.01 o 
  -8  -4   3       58.54       57.16     15.26 o 
  -7  -4   3     1054.42     1011.79     55.17 o 
  -6  -4   3      451.00      436.59     17.09 o 
  -5  -4   3      166.32      181.86      9.39 o 
  -4  -4   3       39.33       33.58      4.86 o 
  -3  -4   3       14.99        6.79      2.06 o 
  -2  -4   3      108.30      104.26      7.44 o 
  -1  -4   3      295.15      272.91     16.74 o 
   0  -4   3      623.70      637.65     20.97 o 
   1  -4   3       79.35       87.56      7.07 o 
   2  -4   3      530.50      514.58     16.74 o 
   3  -4   3      501.84      537.96     19.66 o 
   4  -4   3      214.82      206.68      9.21 o 
   5  -4   3      739.39      816.18     29.11 o 
   6  -4   3       33.78       37.09      7.97 o 
   7  -4   3       58.42       83.09     16.02 o 
   8  -4   3      153.16      173.42     29.66 o 
   9  -4   3      151.22      175.15     18.25 o 
  10  -4   3       84.01       85.28     27.34 o 
  11  -4   3       39.19       38.98     12.36 o 
  12  -4   3        6.18       10.39      8.76 o 
 -13  -3   3        2.00        1.73      6.20 o 
 -12  -3   3       11.83       14.38      7.14 o 
 -11  -3   3        3.69        3.12      3.87 o 
 -10  -3   3       86.91       83.33     20.49 o 
  -9  -3   3       21.67       22.77      6.67 o 
  -8  -3   3      710.79      767.20     28.19 o 
  -7  -3   3      255.55      283.12     13.49 o 
  -6  -3   3      892.74      891.38     22.37 o 
  -5  -3   3      533.68      535.40     16.28 o 
  -4  -3   3     1609.38     1704.76     35.79 o 
  -3  -3   3      534.53      579.46     21.43 o 
  -2  -3   3     1811.28     1764.49     76.91 o 
  -1  -3   3      416.06      425.71      8.15 o 
   0  -3   3      909.89      820.32     77.00 o 
   1  -3   3      185.89      174.11      5.78 o 
   2  -3   3     2112.65     2150.20     29.65 o 
   3  -3   3      156.41      140.36     10.53 o 
   4  -3   3      583.80      592.02     18.41 o 
   5  -3   3      142.29      129.67     29.00 o 
   6  -3   3      257.38      241.88     14.10 o 
   7  -3   3      556.19      554.60     24.11 o 
   8  -3   3       77.69       81.75     10.09 o 
   9  -3   3       43.50       39.03      9.68 o 
  10  -3   3       43.82       54.66     13.88 o 
  11  -3   3        9.05        7.49      5.01 o 
  12  -3   3      143.84      177.54     30.89 o 
 -13  -2   3        8.29        6.47      4.74 o 
 -12  -2   3       73.44       45.64     17.63 o 
 -11  -2   3        0.23        2.33      4.00 o 
 -10  -2   3       82.56       69.74     20.79 o 
  -9  -2   3       67.25       94.28     20.01 o 
  -8  -2   3      182.83      159.76      8.82 o 
  -7  -2   3      962.41      993.68     33.03 o 
  -6  -2   3      528.60      538.58     16.76 o 
  -5  -2   3      214.70      189.21      9.77 o 
  -4  -2   3      365.59      354.55      7.37 o 
  -3  -2   3       76.27       80.47      2.03 o 
  -2  -2   3      964.97      984.28     27.06 o 
  -1  -2   3     2508.61     2429.42     40.20 o 
   0  -2   3     2475.50     2445.01     42.37 o 
   1  -2   3     1084.47     1090.67     18.99 o 
   2  -2   3      815.49      771.11     13.77 o 
   3  -2   3      402.36      402.39      7.19 o 
   4  -2   3     1143.30     1206.81     34.12 o 
   5  -2   3      668.43      653.59     17.01 o 
   6  -2   3       18.26       15.00      3.72 o 
   7  -2   3      174.47      160.81     12.89 o 
   8  -2   3      489.86      538.71     24.19 o 
   9  -2   3       38.95       26.78      6.48 o 
  10  -2   3       71.58       91.85     15.30 o 
  11  -2   3       29.94       27.57      9.20 o 
  12  -2   3       13.20       13.73      6.96 o 
  13  -2   3       19.89        5.26     15.13 o 
 -14  -1   3       71.45       55.13     25.01 o 
 -13  -1   3       20.21       24.83     10.04 o 
 -12  -1   3       20.46       19.23      7.87 o 
 -11  -1   3       55.22       59.07     19.09 o 
 -10  -1   3      142.48      145.53     28.56 o 
  -9  -1   3      143.55      156.49     22.43 o 
  -8  -1   3      703.64      673.37     57.71 o 
  -7  -1   3     1002.23     1040.22     46.17 o 
  -6  -1   3      100.42      101.46      9.85 o 
  -5  -1   3      192.51      193.58     10.23 o 
  -4  -1   3     1363.17     1389.10     18.15 o 
  -3  -1   3      258.91      241.04      5.10 o 
  -2  -1   3       43.16       42.53      2.78 o 
  -1  -1   3     2682.57     2688.29     32.71 o 
   0  -1   3        2.37        4.48      1.71 o 
   1  -1   3     1697.24     1634.02     34.67 o 
   2  -1   3      918.79      836.27     26.06 o 
   3  -1   3     1006.09     1077.37     35.57 o 
   4  -1   3      258.70      259.08      9.42 o 
   5  -1   3      314.61      341.07     11.97 o 
   6  -1   3      184.11      189.71      6.25 o 
   7  -1   3       75.65       74.88     11.46 o 
   8  -1   3       88.73       84.68     14.32 o 
   9  -1   3      338.71      367.03     16.44 o 
  10  -1   3       62.00       78.69     18.35 o 
  11  -1   3       90.75       80.86     24.00 o 
  12  -1   3       79.94       93.17     42.91 o 
  13  -1   3        2.50        4.85      9.15 o 
 -14   0   3       18.99       10.18      8.78 o 
 -13   0   3        0.75        7.84      6.92 o 
 -12   0   3      103.43      107.01     40.72 o 
 -11   0   3        0.60        1.88      4.32 o 
 -10   0   3        0.09        4.44      4.13 o 
  -9   0   3       27.94       21.98      8.27 o 
  -8   0   3        1.31        2.91      5.15 o 
  -7   0   3     1465.78     1525.10     45.83 o 
  -6   0   3       15.51       16.06      3.26 o 
  -5   0   3        4.24        5.13      2.73 o 
  -4   0   3      636.05      672.77     11.50 o 
  -3   0   3       21.78       24.95      2.23 o 
  -2   0   3    14451.73    13739.21    294.03 o 
  -1   0   3        1.04        3.19      1.42 o 
   0   0   3     5153.25     4839.31     47.47 o 
   1   0   3     7641.90     7007.14    234.63 o 
   2   0   3      302.43      286.89     11.01 o 
   3   0   3     2481.72     2070.38    213.57 o 
   4   0   3      490.19      488.40     27.22 o 
   5   0   3       29.52       30.89      4.45 o 
   6   0   3       13.45        7.88      2.13 o 
   7   0   3      124.25       94.38     22.57 o 
   8   0   3      124.46       93.37     25.57 o 
   9   0   3      961.77     1082.10     55.74 o 
  10   0   3       10.28       12.46      6.09 o 
  11   0   3      268.68      340.03     49.48 o 
  12   0   3      131.22      150.73     33.37 o 
  13   0   3        1.03       11.72     13.70 o 
 -11   1   3       56.75       61.42     22.20 o 
 -10   1   3      140.16      141.13     27.27 o 
  -9   1   3      142.05      157.62     39.43 o 
  -8   1   3      699.70      763.19     38.74 o 
  -7   1   3     1006.73     1058.32     34.30 o 
  -6   1   3      101.59      109.64      9.80 o 
  -5   1   3      195.97      199.79     12.42 o 
  -4   1   3     1358.83     1360.70     19.90 o 
  -3   1   3      262.88      256.47      5.48 o 
  -2   1   3       44.19       42.61      2.17 o 
  -1   1   3     2662.76     2679.53     51.06 o 
   0   1   3        1.86        2.32      0.88 o 
   1   1   3     1725.42     1724.18     15.61 o 
   2   1   3      931.55      868.19     20.61 o 
   3   1   3     1020.37     1014.48     16.21 o 
   4   1   3      254.24      252.97     23.09 o 
   5   1   3      319.93      340.57     19.94 o 
   6   1   3      187.73      213.01     22.34 o 
   7   1   3       76.47       72.20     14.05 o 
   8   1   3       88.22       81.65     17.16 o 
   9   1   3      338.30      438.40     89.24 o 
  10   1   3       61.77       71.87     32.00 o 
  11   1   3       91.26      117.48     33.23 o 
  12   1   3       79.07       79.68     26.30 o 
  13   1   3        2.49        7.80      5.31 o 
 -11   2   3        0.08        0.65      3.85 o 
 -10   2   3       84.03       58.36     26.80 o 
  -9   2   3       68.09       84.63     21.02 o 
  -8   2   3      180.75      157.37     11.79 o 
  -7   2   3      962.93     1000.48     45.42 o 
  -6   2   3      533.14      565.80     24.06 o 
  -5   2   3      217.86      193.27     20.53 o 
  -4   2   3      373.36      370.69     13.52 o 
  -3   2   3       73.20       75.52      4.32 o 
  -2   2   3      960.53      950.17     18.88 o 
  -1   2   3     2481.61     2441.44     65.71 o 
   0   2   3     2458.61     2441.43     37.57 o 
   1   2   3     1095.02     1137.19     19.91 o 
   2   2   3      808.28      786.93     13.18 o 
   3   2   3      409.16      442.57      9.00 o 
   4   2   3     1150.87     1237.60     73.63 o 
   5   2   3      666.53      711.92     33.60 o 
   6   2   3       19.06       22.66     10.99 o 
   7   2   3      180.05      200.52     33.96 o 
   8   2   3      488.01      542.96     86.71 o 
   9   2   3       37.86       22.14     13.04 o 
  10   2   3       72.58       97.98     31.75 o 
  11   2   3       30.61       28.14     22.28 o 
  12   2   3       12.38        4.27      8.11 o 
  13   2   3       20.18       12.93     10.60 o 
 -10   3   3       87.02       55.03     31.60 o 
  -9   3   3       20.01       14.72      6.11 o 
  -8   3   3      705.47      778.18     24.67 o 
  -7   3   3      255.07      282.38     34.74 o 
  -6   3   3      895.44      907.61     26.12 o 
  -5   3   3      533.60      527.92     36.43 o 
  -4   3   3     1609.55     1758.10     45.12 o 
  -3   3   3      532.18      567.62     14.54 o 
  -2   3   3     1811.82     1913.79     51.38 o 
  -1   3   3      418.20      434.47     13.50 o 
   0   3   3      910.28      895.84     14.14 o 
   1   3   3      187.84      181.53      5.77 o 
   2   3   3     2104.67     2126.13     29.21 o 
   3   3   3      158.52      148.33     18.89 o 
   4   3   3      586.28      567.98     21.31 o 
   5   3   3      141.41      122.85     11.94 o 
   6   3   3      258.12      218.47     30.13 o 
   7   3   3      551.40      598.85     68.97 o 
   8   3   3       76.26       97.89     22.01 o 
   9   3   3       44.22       40.68     14.33 o 
  10   3   3       42.38       46.41     18.58 o 
  11   3   3        9.31       17.64     17.01 o 
  12   3   3      144.52      132.63     75.37 o 
 -10   4   3        8.64        8.54      3.76 o 
  -9   4   3       96.17      102.41      9.41 o 
  -8   4   3       60.22       57.13     12.43 o 
  -7   4   3     1058.35      992.19     34.38 o 
  -6   4   3      443.34      421.00     28.59 o 
  -5   4   3      168.35      183.90     12.33 o 
  -4   4   3       37.37       34.33      9.99 o 
  -3   4   3       14.67        8.12      2.48 o 
  -2   4   3      104.35      105.86      8.46 o 
  -1   4   3      293.73      266.89     13.90 o 
   0   4   3      632.11      615.81     14.66 o 
   1   4   3       76.92       83.31      5.59 o 
   2   4   3      538.83      523.99     17.41 o 
   3   4   3      504.60      498.65     19.52 o 
   4   4   3      209.28      216.15     19.23 o 
   5   4   3      739.49      782.79     28.78 o 
   6   4   3       32.74       31.78      8.76 o 
   7   4   3       60.14       53.89      9.56 o 
   8   4   3      154.12      174.78     33.50 o 
   9   4   3      151.20      161.22     32.55 o 
  10   4   3       84.26       86.91     26.19 o 
  11   4   3       39.74       64.44     26.93 o 
  12   4   3        6.40        9.90     10.68 o 
 -11   5   3       64.93       43.53     34.38 o 
 -10   5   3      155.55      134.68     65.89 o 
  -9   5   3       50.96       55.95     14.25 o 
  -8   5   3      246.45      211.96     22.79 o 
  -7   5   3      342.65      335.24     22.62 o 
  -6   5   3       27.81       30.85      7.09 o 
  -5   5   3      302.12      334.32     23.08 o 
  -4   5   3       79.44       82.61      6.77 o 
  -3   5   3       76.03       64.24      5.83 o 
  -2   5   3       32.74       38.74      7.25 o 
  -1   5   3      707.89      687.50     21.19 o 
   0   5   3      239.69      218.18      7.75 o 
   1   5   3     1149.70     1134.70     36.14 o 
   2   5   3       23.95       21.86      3.09 o 
   3   5   3       79.07       86.53     15.75 o 
   4   5   3       65.66       68.78     12.82 o 
   5   5   3        8.41       11.99      4.13 o 
   6   5   3      111.91       93.39     15.15 o 
   7   5   3       52.84       45.45      8.17 o 
   8   5   3      113.59      115.71     32.23 o 
   9   5   3      286.90      306.93     81.72 o 
  10   5   3       42.91       37.36     15.51 o 
  11   5   3       30.36       27.59     26.83 o 
 -11   6   3        0.56        8.40      9.13 o 
 -10   6   3       69.96       52.63     41.58 o 
  -9   6   3       70.25       53.16     26.31 o 
  -8   6   3       45.17       50.28     10.92 o 
  -7   6   3      279.62      297.07     12.62 o 
  -6   6   3       17.01       18.20      5.58 o 
  -5   6   3      105.78      117.21     19.08 o 
  -4   6   3       20.39       16.47      3.50 o 
  -3   6   3       11.51        9.10      2.70 o 
  -2   6   3      533.96      508.89     18.75 o 
  -1   6   3      153.06      140.83      8.46 o 
   0   6   3      814.78      772.48     33.41 o 
   1   6   3      372.89      355.37     17.73 o 
   2   6   3      144.78      129.47      7.85 o 
   3   6   3      327.28      181.43     42.65 o 
   4   6   3       19.01       19.34      6.46 o 
   5   6   3       28.93       31.03      7.41 o 
   6   6   3       73.91       82.53     17.08 o 
   7   6   3      130.72      126.25     34.63 o 
   8   6   3      141.91      125.01     31.73 o 
   9   6   3      323.13      362.06     56.88 o 
  10   6   3       14.41       22.65     10.64 o 
  11   6   3       33.13       35.88     20.27 o 
 -10   7   3       27.45        8.56     13.28 o 
  -9   7   3      100.58       63.93     26.83 o 
  -8   7   3      164.61      164.67     16.06 o 
  -7   7   3      138.52      125.64     25.11 o 
  -6   7   3       77.19       60.58     12.98 o 
  -5   7   3      103.22       89.70     17.01 o 
  -4   7   3       69.48       73.10     13.68 o 
  -3   7   3      274.94      251.92     40.99 o 
  -2   7   3       67.04       64.98     13.33 o 
  -1   7   3       61.58       64.24     10.68 o 
   0   7   3       67.76       63.24     10.91 o 
   1   7   3      108.61      106.77     15.98 o 
   2   7   3        9.43        6.61      2.69 o 
   3   7   3      156.54      144.52     22.87 o 
   4   7   3      105.52      112.83     20.68 o 
   5   7   3       79.88       62.86     14.06 o 
   6   7   3       76.29       49.72     13.65 o 
   7   7   3       96.23       92.03     30.83 o 
   8   7   3       39.38       32.09     15.59 o 
   9   7   3       28.91       22.14     13.76 o 
  10   7   3       38.66       32.60     16.21 o 
  -9   8   3       50.22       36.02     17.65 o 
  -8   8   3       26.22       19.57      7.17 o 
  -7   8   3       65.72       61.41     15.30 o 
  -6   8   3       62.07       60.45     18.12 o 
  -5   8   3       10.22       11.14      4.06 o 
  -4   8   3       52.12       47.13      8.73 o 
  -3   8   3       63.71       50.82      9.06 o 
  -2   8   3       58.47       41.69      8.44 o 
  -1   8   3       76.18       65.51     12.18 o 
   0   8   3      116.60      112.88     17.42 o 
   1   8   3      278.29      288.68     31.53 o 
   2   8   3      154.75      145.00     25.93 o 
   3   8   3       31.74       21.44      6.28 o 
   4   8   3       36.27       28.01     10.46 o 
   5   8   3       73.14       68.18     16.52 o 
   6   8   3        6.57        9.34      4.71 o 
   7   8   3       22.90       18.21      8.69 o 
   8   8   3       35.73       19.57     13.75 o 
  -7   9   3       11.96       11.80      5.79 o 
  -6   9   3      204.93      144.87     49.37 o 
  -5   9   3        8.27        8.82      5.27 o 
  -4   9   3       38.71       44.83     14.26 o 
  -3   9   3       51.90       46.15     11.29 o 
  -2   9   3        7.43        5.15      3.90 o 
  -1   9   3       57.13       51.29     11.88 o 
   0   9   3       26.09       21.77      6.31 o 
   1   9   3       21.57       19.54      7.10 o 
   2   9   3      242.82      202.85     41.53 o 
   3   9   3        1.76        9.13      5.76 o 
   4   9   3      161.12      119.86     31.30 o 
   5   9   3       25.03       23.93      7.65 o 
   6   9   3       83.10       52.90     20.30 o 
   7   9   3       38.25       26.25     14.43 o 
  -5  10   3       14.31       15.85      7.66 o 
  -4  10   3        6.16        5.43      3.42 o 
  -3  10   3       24.95       19.63      9.89 o 
  -2  10   3       42.43       25.48      9.76 o 
  -1  10   3       38.52       32.28     10.18 o 
   0  10   3       25.00       24.35      7.99 o 
   1  10   3       54.11       38.31     13.79 o 
   2  10   3      127.97       83.59     30.37 o 
   3  10   3      158.70      100.39     32.26 o 
   4  10   3       14.72        8.37      4.40 o 
  -5 -10   4       50.66       36.32     24.38 o 
  -4 -10   4       19.18       12.00     19.91 o 
  -3 -10   4        8.63        6.64     12.97 o 
  -2 -10   4       25.73       31.77     24.79 o 
  -1 -10   4       14.65        8.14      7.55 o 
   0 -10   4      101.80       59.29     47.79 o 
   1 -10   4       21.49       21.10     14.35 o 
   2 -10   4       22.01       15.29      9.19 o 
   3 -10   4       46.85       29.12     13.31 o 
   4 -10   4       19.46        9.49      3.93 o 
  -7  -9   4       44.96       41.82     14.08 o 
  -6  -9   4        3.15        4.86      4.58 o 
  -5  -9   4       88.26       94.81     18.09 o 
  -4  -9   4        2.74        8.90      9.75 o 
  -3  -9   4       49.77       58.86     21.47 o 
  -2  -9   4       21.85       22.88     18.78 o 
  -1  -9   4       14.57       16.14      8.68 o 
   0  -9   4      124.30      122.86     19.96 o 
   1  -9   4       85.76       70.77     14.23 o 
   2  -9   4       44.03       28.49      8.27 o 
   3  -9   4      143.51      152.49     17.03 o 
   4  -9   4       72.00       51.58     20.40 o 
   5  -9   4      124.98      146.16     25.24 o 
   6  -9   4       12.95       10.39      6.34 o 
  -9  -8   4        5.45        8.36      7.53 o 
  -8  -8   4       78.14       98.04     42.54 o 
  -7  -8   4      158.06      160.44     58.24 o 
  -6  -8   4       22.42       24.73     11.01 o 
  -5  -8   4      116.61      125.31     55.47 o 
  -4  -8   4      130.80      137.99     38.02 o 
  -3  -8   4       32.73       40.15     16.24 o 
  -2  -8   4       78.44       81.71     15.48 o 
  -1  -8   4       24.50       27.76      9.09 o 
   0  -8   4       26.98       28.81      8.51 o 
   1  -8   4      221.72      220.57     25.35 o 
   2  -8   4       28.19       28.27      7.87 o 
   3  -8   4      151.13      171.62     28.26 o 
   4  -8   4      110.55      123.00     23.22 o 
   5  -8   4      126.29      127.35     14.94 o 
   6  -8   4      136.60      160.42     15.24 o 
   7  -8   4       39.69       26.26     11.08 o 
   8  -8   4       33.06       28.37      9.38 o 
 -10  -7   4        6.65        7.86      9.25 o 
  -9  -7   4        8.28       14.19      8.65 o 
  -8  -7   4      125.58      153.24     39.42 o 
  -7  -7   4        5.98        6.93      6.11 o 
  -6  -7   4      108.06      128.68     57.10 o 
  -5  -7   4       69.07       81.59     30.13 o 
  -4  -7   4      190.94      217.99     59.45 o 
  -3  -7   4       91.10       88.77      7.33 o 
  -2  -7   4       44.37       40.23      6.49 o 
  -1  -7   4       23.53       26.25      6.86 o 
   0  -7   4       18.08       23.71      6.87 o 
   1  -7   4       63.69       69.87     17.64 o 
   2  -7   4      430.35      440.46     23.61 o 
   3  -7   4      120.36      145.71     25.92 o 
   4  -7   4       21.09       19.38      8.34 o 
   5  -7   4       90.29       85.99     16.11 o 
   6  -7   4        8.08        4.74      5.89 o 
   7  -7   4        6.26        7.91      4.28 o 
   8  -7   4       32.60       26.98     10.53 o 
   9  -7   4       22.83       19.55      8.75 o 
 -11  -6   4      140.77      127.46     51.00 o 
 -10  -6   4        7.28       15.04     11.03 o 
  -9  -6   4      200.30      249.07     71.37 o 
  -8  -6   4       41.03       53.38     16.80 o 
  -7  -6   4       85.69       88.72     34.28 o 
  -6  -6   4      466.66      456.09     55.60 o 
  -5  -6   4      205.51      176.30     14.80 o 
  -4  -6   4     1153.88     1111.73     52.79 o 
  -3  -6   4      493.33      509.36     20.86 o 
  -2  -6   4       22.27       25.22      7.55 o 
  -1  -6   4      624.07      679.28     32.71 o 
   0  -6   4      110.90      109.65     16.11 o 
   1  -6   4       57.60       71.41     14.62 o 
   2  -6   4      122.91      124.74     14.13 o 
   3  -6   4       49.90       50.22      9.86 o 
   4  -6   4      284.21      308.12     18.85 o 
   5  -6   4       14.96       17.71      7.26 o 
   6  -6   4       68.24       67.76     13.06 o 
   7  -6   4       76.79       79.57     28.39 o 
   8  -6   4       32.01       35.31     10.90 o 
   9  -6   4       39.42       35.51     14.00 o 
  10  -6   4       63.30       56.20     24.64 o 
 -12  -5   4       32.18       29.91     19.44 o 
 -11  -5   4       31.20       39.43     20.30 o 
 -10  -5   4       14.03       19.40     12.59 o 
  -9  -5   4       48.46       57.80     23.75 o 
  -8  -5   4       36.12       40.86     17.17 o 
  -7  -5   4       79.23       73.21     13.97 o 
  -6  -5   4       70.62       74.71      8.45 o 
  -5  -5   4       39.73       35.13     10.63 o 
  -4  -5   4       46.78       35.14      8.46 o 
  -3  -5   4      163.11      136.02     13.61 o 
  -2  -5   4        8.03       10.17      3.10 o 
  -1  -5   4        7.64        6.59      2.11 o 
   0  -5   4      195.31      210.81      9.88 o 
   1  -5   4        9.34       15.36      5.03 o 
   2  -5   4       26.12       38.75      7.49 o 
   3  -5   4      204.74      197.09     12.00 o 
   4  -5   4     1106.37     1159.02     46.92 o 
   5  -5   4       53.21       47.39     10.44 o 
   6  -5   4      121.44      152.41     29.08 o 
   7  -5   4      148.37      176.24     18.19 o 
   8  -5   4      204.96      229.54     19.04 o 
   9  -5   4       11.24       11.02      3.88 o 
  10  -5   4      195.12      256.55     38.54 o 
  11  -5   4        4.10        4.95      5.32 o 
 -13  -4   4       37.95       37.76     21.32 o 
 -12  -4   4       15.67       13.76      8.00 o 
 -11  -4   4       45.45       52.75     27.15 o 
 -10  -4   4        0.84        7.21      7.84 o 
  -9  -4   4      101.86      106.09      9.16 o 
  -8  -4   4      177.65      195.80      7.40 o 
  -7  -4   4      540.31      532.35     18.05 o 
  -6  -4   4      245.44      248.94     10.06 o 
  -5  -4   4      444.44      405.59     10.94 o 
  -4  -4   4      383.20      407.10     25.48 o 
  -3  -4   4     1002.52      884.70    108.89 o 
  -2  -4   4      654.94      680.63     21.69 o 
  -1  -4   4      141.24      138.48     17.64 o 
   0  -4   4      812.41      873.19     27.82 o 
   1  -4   4      358.88      380.15     17.15 o 
   2  -4   4     1047.70     1043.00     31.10 o 
   3  -4   4     1023.80     1078.58     33.39 o 
   4  -4   4       69.49       63.44     12.52 o 
   5  -4   4      104.63      110.46     20.38 o 
   6  -4   4      250.20      266.54     13.86 o 
   7  -4   4       52.32       62.01     15.43 o 
   8  -4   4       34.25       34.12     11.60 o 
   9  -4   4       90.25      100.90     17.96 o 
  10  -4   4       34.25       36.79      9.86 o 
  11  -4   4       96.76      112.43     19.30 o 
  12  -4   4       62.68       54.90     27.39 o 
 -13  -3   4       39.26       34.39     20.88 o 
 -12  -3   4       26.75       21.12     16.61 o 
 -11  -3   4        9.85        9.43      4.88 o 
 -10  -3   4       46.68       57.50     12.81 o 
  -9  -3   4       42.46       40.47     11.30 o 
  -8  -3   4       14.43       11.96      3.25 o 
  -7  -3   4     1358.29     1386.90     19.97 o 
  -6  -3   4      452.73      451.09     13.72 o 
  -5  -3   4      588.82      563.82     17.45 o 
  -4  -3   4      213.02      205.69     20.87 o 
  -3  -3   4       38.90       48.51      7.14 o 
  -2  -3   4      410.44      455.86     18.72 o 
  -1  -3   4      174.00      173.41      7.43 o 
   0  -3   4      356.65      326.52      8.33 o 
   1  -3   4      366.29      350.61     12.42 o 
   2  -3   4      301.98      343.44     13.11 o 
   3  -3   4      741.84      742.40     21.24 o 
   4  -3   4      538.20      546.52     18.18 o 
   5  -3   4      477.59      538.49     27.48 o 
   6  -3   4      113.70      112.97     11.28 o 
   7  -3   4       46.68       49.51      7.01 o 
   8  -3   4       72.13       74.39     11.76 o 
   9  -3   4       38.36       57.02     13.45 o 
  10  -3   4       24.51       23.11      7.76 o 
  11  -3   4      189.29      248.16     40.60 o 
  12  -3   4       27.90       29.01     14.09 o 
 -13  -2   4       60.65       59.10     44.53 o 
 -12  -2   4       13.97       15.48      6.84 o 
 -11  -2   4       66.82       60.93     16.45 o 
 -10  -2   4      102.24      105.80     21.52 o 
  -9  -2   4      184.39      177.04     26.62 o 
  -8  -2   4      207.82      196.77     15.70 o 
  -7  -2   4      478.14      458.99     17.41 o 
  -6  -2   4      144.15      142.66      6.22 o 
  -5  -2   4      328.21      318.60     10.69 o 
  -4  -2   4      643.31      683.05     16.30 o 
  -3  -2   4     2234.58     2175.35     54.33 o 
  -2  -2   4     1061.26     1024.42     20.33 o 
  -1  -2   4     3942.04     3944.65     75.82 o 
   0  -2   4        3.63        3.97      1.36 o 
   1  -2   4     1031.57     1062.98     12.92 o 
   2  -2   4      177.42      173.05      5.15 o 
   3  -2   4      546.16      541.13      9.33 o 
   4  -2   4      475.19      483.89     15.10 o 
   5  -2   4      579.24      648.01     20.64 o 
   6  -2   4      512.18      492.64     13.60 o 
   7  -2   4      723.41      626.89     55.56 o 
   8  -2   4      142.44      144.04     22.32 o 
   9  -2   4      148.79      142.27     26.56 o 
  10  -2   4       24.43       29.78      6.95 o 
  11  -2   4       88.53       82.77     35.90 o 
  12  -2   4       46.76       38.04     29.90 o 
 -14  -1   4       29.49       23.75     20.97 o 
 -13  -1   4       37.65       30.26     10.73 o 
 -12  -1   4       20.56       18.15     14.30 o 
 -11  -1   4      139.38      151.51     15.38 o 
 -10  -1   4       43.82       54.19     14.95 o 
  -9  -1   4       61.55       54.62     23.23 o 
  -8  -1   4      108.75      102.07      9.50 o 
  -7  -1   4       54.00       48.37      5.26 o 
  -6  -1   4      657.61      633.14     20.45 o 
  -5  -1   4        4.22        2.16      2.09 o 
  -4  -1   4      230.72      219.48      6.06 o 
  -3  -1   4     2404.44     2402.14     28.51 o 
  -2  -1   4       88.18       80.06      3.62 o 
  -1  -1   4      977.22      991.92     23.41 o 
   0  -1   4      747.50      699.96     12.03 o 
   1  -1   4      126.66      119.57      5.78 o 
   2  -1   4      457.90      483.08      8.57 o 
   3  -1   4     1060.65     1094.64     15.62 o 
   4  -1   4     1620.53     1714.01     37.94 o 
   5  -1   4      157.85      137.21      7.86 o 
   6  -1   4      231.84      239.00      9.62 o 
   7  -1   4       98.13       94.41     13.34 o 
   8  -1   4      362.10      344.15     33.35 o 
   9  -1   4       71.53       80.82     15.22 o 
  10  -1   4      151.87      166.99     38.17 o 
  11  -1   4       90.34       88.52     38.22 o 
  12  -1   4      102.95      116.68     51.69 o 
  13  -1   4       24.65       13.23     11.26 o 
 -14   0   4       58.10       33.35     22.92 o 
 -13   0   4       23.45       22.35     12.88 o 
 -12   0   4       59.63       60.61     24.03 o 
 -11   0   4       85.97       65.10     19.53 o 
 -10   0   4      126.23      111.35     30.53 o 
  -9   0   4     1041.17     1008.04     48.20 o 
  -8   0   4       38.77       54.46     16.39 o 
  -7   0   4      475.75      454.87     19.67 o 
  -6   0   4      947.38      983.12     29.42 o 
  -5   0   4       46.22       61.89      5.11 o 
  -4   0   4     4658.78     4777.92     84.33 o 
  -3   0   4     1101.22     1056.46     13.24 o 
  -2   0   4       17.84       17.68      2.65 o 
  -1   0   4       98.41       86.40      2.91 o 
   0   0   4       81.80       75.89      3.59 o 
   1   0   4      262.05      246.01      6.69 o 
   2   0   4      383.37      251.65     38.50 o 
   3   0   4       28.31       28.50      3.78 o 
   4   0   4     2260.25     2194.28     74.48 o 
   5   0   4      122.22       97.75     18.47 o 
   6   0   4       54.51       66.01     15.59 o 
   7   0   4      403.90      459.51     51.85 o 
   8   0   4       13.76       15.02     10.48 o 
   9   0   4        7.69       12.16      6.06 o 
  10   0   4       31.34       33.14     10.38 o 
  11   0   4        5.64        1.02      5.73 o 
  12   0   4       57.43       49.46     18.75 o 
  13   0   4        4.88        2.19      9.37 o 
 -12   1   4       21.03       15.35     11.32 o 
 -11   1   4      140.43      142.32     33.53 o 
 -10   1   4       42.54       50.21     15.32 o 
  -9   1   4       63.98       57.50     11.71 o 
  -8   1   4      110.67      121.61     20.85 o 
  -7   1   4       52.47       60.21     13.80 o 
  -6   1   4      653.29      613.42     25.04 o 
  -5   1   4        4.96        3.90      1.26 o 
  -4   1   4      232.94      226.88      6.79 o 
  -3   1   4     2392.54     2432.73     32.38 o 
  -2   1   4       87.05       76.99      3.26 o 
  -1   1   4      984.46      989.46     19.74 o 
   0   1   4      757.81      699.24     13.86 o 
   1   1   4      122.26      119.11      4.60 o 
   2   1   4      469.45      485.05     14.12 o 
   3   1   4     1071.18     1106.59     60.07 o 
   4   1   4     1630.53     1636.45     53.34 o 
   5   1   4      159.92      136.81     11.10 o 
   6   1   4      232.56      245.92     19.00 o 
   7   1   4      101.85      112.11     35.41 o 
   8   1   4      364.86      344.44     60.67 o 
   9   1   4       71.86       81.67     21.41 o 
  10   1   4      151.90      174.46     41.72 o 
  11   1   4       89.77      106.90     34.18 o 
  12   1   4      104.50      104.14     48.86 o 
  13   1   4       24.34       23.08     12.60 o 
 -10   2   4       99.57       89.57     31.78 o 
  -9   2   4      182.09      203.69     39.27 o 
  -8   2   4      204.65      192.13     20.52 o 
  -7   2   4      476.01      456.75     49.60 o 
  -6   2   4      142.97      139.89      7.92 o 
  -5   2   4      330.57      335.48     12.28 o 
  -4   2   4      645.59      711.03     31.10 o 
  -3   2   4     2224.62     2251.85     44.35 o 
  -2   2   4     1045.63     1046.43     15.51 o 
  -1   2   4     3957.47     4081.45     90.42 o 
   0   2   4        3.21        4.36      1.23 o 
   1   2   4     1047.04     1013.25     49.65 o 
   2   2   4      180.73      177.01      5.58 o 
   3   2   4      540.30      535.80     36.95 o 
   4   2   4      471.70      462.88     34.53 o 
   5   2   4      576.28      677.01     36.30 o 
   6   2   4      510.06      491.66     30.85 o 
   7   2   4      715.92      762.59     67.87 o 
   8   2   4      138.74      155.47     33.31 o 
   9   2   4      149.62      138.38     51.51 o 
  10   2   4       23.88       27.86     11.65 o 
  11   2   4       88.13       94.24     36.95 o 
  12   2   4       47.75       50.25     17.13 o 
 -11   3   4       10.12        6.86      7.46 o 
 -10   3   4       46.91       40.46     15.86 o 
  -9   3   4       42.27       32.07     11.19 o 
  -8   3   4       15.20       17.22      4.95 o 
  -7   3   4     1361.85     1415.50     31.18 o 
  -6   3   4      452.05      447.25     19.21 o 
  -5   3   4      594.68      588.36     21.45 o 
  -4   3   4      213.40      221.03     26.46 o 
  -3   3   4       37.30       45.91     10.59 o 
  -2   3   4      404.51      485.29     13.09 o 
  -1   3   4      173.18      177.23      4.87 o 
   0   3   4      358.25      340.86      8.73 o 
   1   3   4      366.65      345.28      8.65 o 
   2   3   4      303.35      329.96     13.53 o 
   3   3   4      748.03      790.54     43.82 o 
   4   3   4      542.32      570.94     31.49 o 
   5   3   4      475.13      466.32     44.42 o 
   6   3   4      116.85      139.36     31.27 o 
   7   3   4       46.15       50.27     14.82 o 
   8   3   4       70.03       66.53     20.71 o 
   9   3   4       39.92       43.26     16.12 o 
  10   3   4       24.51       15.73     12.82 o 
  11   3   4      189.12      206.04     92.65 o 
  12   3   4       27.55       25.73     20.87 o 
 -10   4   4        0.53        5.25      3.24 o 
  -9   4   4      102.40       75.23     21.96 o 
  -8   4   4      173.68      174.02     28.94 o 
  -7   4   4      538.82      547.22     23.73 o 
  -6   4   4      246.89      269.85     21.27 o 
  -5   4   4      446.04      436.90     20.20 o 
  -4   4   4      381.59      380.15     27.10 o 
  -3   4   4     1007.90     1007.59     33.71 o 
  -2   4   4      662.81      712.19     18.65 o 
  -1   4   4      138.01      128.10      8.48 o 
   0   4   4      812.41      824.53     23.99 o 
   1   4   4      357.61      360.41     11.60 o 
   2   4   4     1041.24     1028.61     29.25 o 
   3   4   4     1020.71     1070.98     45.92 o 
   4   4   4       69.66       64.47     11.87 o 
   5   4   4      107.18      113.62     13.96 o 
   6   4   4      251.86      268.96     18.40 o 
   7   4   4       53.84       48.93     12.83 o 
   8   4   4       35.80       30.92     10.06 o 
   9   4   4       88.69       96.15     27.65 o 
  10   4   4       34.12       22.37      8.56 o 
  11   4   4       96.92       86.57     72.86 o 
  12   4   4       61.70       38.78     40.71 o 
 -10   5   4       13.50       12.65      3.86 o 
  -9   5   4       47.76       31.92     11.22 o 
  -8   5   4       35.26       25.61      6.16 o 
  -7   5   4       79.14       65.32     14.33 o 
  -6   5   4       70.45       84.49     18.10 o 
  -5   5   4       38.09       48.47     10.38 o 
  -4   5   4       49.88       49.86     11.79 o 
  -3   5   4      167.02      143.33      9.54 o 
  -2   5   4        8.59       11.24      2.73 o 
  -1   5   4        7.74        5.95      2.81 o 
   0   5   4      191.82      186.84      8.66 o 
   1   5   4        9.77        9.73      3.00 o 
   2   5   4       26.60       33.03      5.82 o 
   3   5   4      202.75      187.79     28.75 o 
   4   5   4     1099.03     1184.23     43.78 o 
   5   5   4       51.81       39.12     10.46 o 
   6   5   4      121.84      123.03     17.12 o 
   7   5   4      147.69      170.44     36.30 o 
   8   5   4      202.67      218.85     43.53 o 
   9   5   4       11.54        9.40      6.81 o 
  10   5   4      196.07      176.50     49.39 o 
  11   5   4        4.15        8.65     10.12 o 
 -11   6   4      141.07       99.88     58.71 o 
 -10   6   4        7.23       -6.58     13.38 o 
  -9   6   4      201.68      205.54     34.09 o 
  -8   6   4       41.47       31.39      8.14 o 
  -7   6   4       87.33       73.08     13.79 o 
  -6   6   4      468.38      404.52     34.37 o 
  -5   6   4      204.44      197.56     18.22 o 
  -4   6   4     1150.94     1017.44    147.58 o 
  -3   6   4      491.66      499.28     17.27 o 
  -2   6   4       21.95       21.84      4.35 o 
  -1   6   4      621.59      648.70     27.92 o 
   0   6   4      109.88      103.27     11.27 o 
   1   6   4       58.54       49.94      5.42 o 
   2   6   4      126.23      100.99      6.91 o 
   3   6   4       50.41       41.43      8.08 o 
   4   6   4      287.31      286.35     30.81 o 
   5   6   4       14.52       12.67      5.14 o 
   6   6   4       67.62       49.53     11.27 o 
   7   6   4       75.36       86.43     20.62 o 
   8   6   4       32.47       27.56     11.59 o 
   9   6   4       40.13       32.23     18.08 o 
  10   6   4       62.47       42.66     22.16 o 
 -10   7   4        6.22       10.27     10.47 o 
  -9   7   4        8.25        5.82      7.89 o 
  -8   7   4      126.50      132.12     35.62 o 
  -7   7   4        5.93        7.38      2.82 o 
  -6   7   4      109.36       84.07     22.02 o 
  -5   7   4       68.30       60.84     13.05 o 
  -4   7   4      188.02      186.40     29.69 o 
  -3   7   4       89.28       90.22     16.17 o 
  -2   7   4       43.03       44.60      9.79 o 
  -1   7   4       22.63       20.07      5.93 o 
   0   7   4       19.36       19.49      5.67 o 
   1   7   4       66.06       57.05      9.29 o 
   2   7   4      434.11      426.64     22.81 o 
   3   7   4      123.08      134.17     20.61 o 
   4   7   4       22.25       17.03      6.51 o 
   5   7   4       88.68       79.88     18.23 o 
   6   7   4        7.78        4.58      5.78 o 
   7   7   4        5.79        1.57      6.34 o 
   8   7   4       33.33       18.37     13.94 o 
   9   7   4       22.01       24.35      9.42 o 
  -9   8   4        5.76        5.02      9.66 o 
  -8   8   4       78.13       54.23     19.45 o 
  -7   8   4      157.27      118.98     47.92 o 
  -6   8   4       22.78       14.11      7.23 o 
  -5   8   4      115.62       92.25     23.94 o 
  -4   8   4      129.31      110.45     17.51 o 
  -3   8   4       31.17       27.60      6.38 o 
  -2   8   4       78.57       78.78     14.47 o 
  -1   8   4       24.75       23.20      6.25 o 
   0   8   4       27.48       27.15      7.40 o 
   1   8   4      225.86      202.32     26.13 o 
   2   8   4       27.89       19.15      6.22 o 
   3   8   4      149.62      154.09     24.22 o 
   4   8   4      109.25      104.74     22.16 o 
   5   8   4      126.59      122.17     36.95 o 
   6   8   4      137.65      149.82     42.82 o 
   7   8   4       38.91       27.78     13.74 o 
   8   8   4       32.26       21.59      9.58 o 
  -7   9   4       45.31       30.81     13.23 o 
  -6   9   4        3.19        4.86      4.78 o 
  -5   9   4       87.18       82.11     21.73 o 
  -4   9   4        2.76        7.40      3.45 o 
  -3   9   4       49.74       47.27     10.41 o 
  -2   9   4       22.01       21.23      6.21 o 
  -1   9   4       14.38       16.98      4.47 o 
   0   9   4      123.43      104.82     25.68 o 
   1   9   4       87.32       72.96     16.88 o 
   2   9   4       44.44       19.09      8.44 o 
   3   9   4      142.89      112.91     27.67 o 
   4   9   4       72.88       48.07     15.55 o 
   5   9   4      123.46      104.98     40.05 o 
   6   9   4       13.35        8.65      6.49 o 
  -5  10   4       51.69       30.48     11.73 o 
  -4  10   4       18.55       15.77      7.50 o 
  -3  10   4        8.85       17.55      6.99 o 
  -2  10   4       26.41       27.27     12.13 o 
  -1  10   4       15.23       13.51      5.23 o 
   0  10   4      102.19       67.46     25.02 o 
   1  10   4       20.95       11.40      6.40 o 
   2  10   4       22.10       14.71      6.58 o 
   3  10   4       46.88       27.87     10.58 o 
   4  10   4       19.59        9.45      4.29 o 
  -4 -10   5       54.55       41.60     32.82 o 
  -3 -10   5        1.21        3.22      5.24 o 
  -2 -10   5       14.66       12.97      9.37 o 
  -1 -10   5        6.28        8.06      3.10 o 
   0 -10   5       13.17       11.79      7.93 o 
   1 -10   5       12.21       16.92     14.20 o 
   2 -10   5       27.11       19.58     15.85 o 
   3 -10   5        2.29        1.70      4.11 o 
  -7  -9   5       31.93       20.81     15.07 o 
  -6  -9   5       16.06       16.84     13.01 o 
  -5  -9   5       10.38        9.37     11.26 o 
  -4  -9   5       33.31       34.97     17.34 o 
  -3  -9   5       15.17       19.16     17.15 o 
  -2  -9   5       83.07       74.18     34.66 o 
  -1  -9   5      138.64      129.35     53.88 o 
   0  -9   5       17.92       13.28      7.20 o 
   1  -9   5       98.21      105.08     10.53 o 
   2  -9   5       83.18       69.95     25.04 o 
   3  -9   5        0.61        0.70      4.03 o 
   4  -9   5       33.21       21.91     12.58 o 
   5  -9   5       62.43       47.14     20.84 o 
   6  -9   5       82.05       44.67     26.46 o 
  -9  -8   5       22.25       22.72     19.40 o 
  -8  -8   5       46.52       56.53     26.14 o 
  -7  -8   5       32.19       18.47     12.48 o 
  -6  -8   5      171.59      140.00     70.39 o 
  -5  -8   5       41.35       56.01     16.23 o 
  -4  -8   5      114.70      141.64     47.54 o 
  -3  -8   5      111.24      102.46     43.70 o 
  -2  -8   5       12.55       15.26      6.18 o 
  -1  -8   5        4.06        4.70      3.72 o 
   0  -8   5       72.60       75.95     10.81 o 
   1  -8   5       28.35       19.96      7.15 o 
   2  -8   5      186.82      218.52     14.36 o 
   3  -8   5      152.05      163.08      9.64 o 
   4  -8   5       17.45       18.46      7.62 o 
   5  -8   5        4.94        7.81      4.44 o 
   6  -8   5      122.25      131.82     15.18 o 
   7  -8   5       22.87       15.73      8.71 o 
   8  -8   5        2.00        2.36      2.73 o 
 -10  -7   5       77.93       76.63     31.57 o 
  -9  -7   5       88.44       97.01     56.45 o 
  -8  -7   5      150.46      160.53     16.10 o 
  -7  -7   5       99.50       96.04     26.82 o 
  -6  -7   5      240.94      261.32     70.78 o 
  -5  -7   5       99.88      106.27     28.90 o 
  -4  -7   5      131.77      131.60     42.21 o 
  -3  -7   5       10.59       10.12      3.32 o 
  -2  -7   5       77.20       81.31     17.56 o 
  -1  -7   5       97.10       93.64     22.63 o 
   0  -7   5      243.72      262.64     15.61 o 
   1  -7   5      532.49      560.21     23.00 o 
   2  -7   5        8.46        4.63      2.93 o 
   3  -7   5       43.51       54.25     15.18 o 
   4  -7   5       39.83       46.10     12.27 o 
   5  -7   5       41.73       44.50      9.70 o 
   6  -7   5       95.62       93.52     32.28 o 
   7  -7   5      143.67      155.58     17.62 o 
   8  -7   5       43.33       43.14     20.12 o 
   9  -7   5       10.74       15.09      7.18 o 
 -11  -6   5        4.58        4.92      6.27 o 
 -10  -6   5       10.87       13.78      9.75 o 
  -9  -6   5        1.17        1.35      7.03 o 
  -8  -6   5       19.09       19.19     11.57 o 
  -7  -6   5       44.75       63.02     19.88 o 
  -6  -6   5       66.11       70.64     24.11 o 
  -5  -6   5      644.12      762.41     43.18 o 
  -4  -6   5      184.78      176.57     16.71 o 
  -3  -6   5       28.77       18.82      5.52 o 
  -2  -6   5        7.56        7.43      4.97 o 
  -1  -6   5      110.58       96.92     20.57 o 
   0  -6   5       87.72       90.78     13.73 o 
   1  -6   5       16.63       20.44      4.73 o 
   2  -6   5       97.25       97.97     10.48 o 
   3  -6   5      661.30      716.01     46.30 o 
   4  -6   5        4.42        6.08      2.21 o 
   5  -6   5      173.58      166.08     34.43 o 
   6  -6   5       50.98       44.48     12.43 o 
   7  -6   5       44.28       48.17     12.96 o 
   8  -6   5       11.18       12.24      4.80 o 
   9  -6   5      124.15      138.92     16.44 o 
  10  -6   5        0.91        4.05      2.94 o 
 -12  -5   5       33.30       37.39     22.75 o 
 -11  -5   5       35.06       39.46     27.59 o 
 -10  -5   5       27.73       24.66     17.40 o 
  -9  -5   5      169.96      182.25     69.23 o 
  -8  -5   5      350.93      345.67     19.33 o 
  -7  -5   5       54.90       65.53     26.51 o 
  -6  -5   5      518.19      535.78     44.23 o 
  -5  -5   5      383.51      409.11     24.95 o 
  -4  -5   5      110.78      111.13     36.64 o 
  -3  -5   5      369.53      323.36     18.14 o 
  -2  -5   5      353.78      356.86     21.40 o 
  -1  -5   5      588.29      601.84     21.15 o 
   0  -5   5      151.83      151.20     11.40 o 
   1  -5   5      244.62      255.52     13.20 o 
   2  -5   5      981.61     1039.61     46.58 o 
   3  -5   5       40.79       50.01     11.30 o 
   4  -5   5       90.69      101.30     19.33 o 
   5  -5   5       13.90       23.63      5.32 o 
   6  -5   5      169.79      213.00     35.49 o 
   7  -5   5       19.55       25.77      6.19 o 
   8  -5   5      113.77      134.34     30.93 o 
   9  -5   5       42.86       57.53     13.06 o 
  10  -5   5       45.61       52.07     25.39 o 
  11  -5   5       35.77       29.31     17.45 o 
 -13  -4   5        8.25       11.00      9.11 o 
 -12  -4   5       75.43       81.02     41.66 o 
 -11  -4   5       36.09       48.43     19.12 o 
 -10  -4   5        3.08        4.33      5.86 o 
  -9  -4   5       18.31       18.53     10.41 o 
  -8  -4   5      124.73      111.54     19.60 o 
  -7  -4   5      186.44      156.72     13.61 o 
  -6  -4   5      284.83      284.48     25.48 o 
  -5  -4   5      310.22      295.90     28.80 o 
  -4  -4   5      432.88      414.65     28.06 o 
  -3  -4   5      543.90      581.73     49.90 o 
  -2  -4   5      192.86      200.59      8.27 o 
  -1  -4   5       95.64       90.27     13.22 o 
   0  -4   5       29.20       25.84      6.54 o 
   1  -4   5      223.65      228.85     14.10 o 
   2  -4   5      380.38      369.55     16.63 o 
   3  -4   5      290.05      271.18     16.98 o 
   4  -4   5      176.41      166.43     14.69 o 
   5  -4   5      397.13      412.35     19.35 o 
   6  -4   5       48.17       53.29     12.90 o 
   7  -4   5       80.32       92.27     17.76 o 
   8  -4   5       55.25       65.78     13.62 o 
   9  -4   5       32.67       32.43     10.33 o 
  10  -4   5       91.54      117.11     21.09 o 
  11  -4   5       31.35       37.18     17.75 o 
 -13  -3   5       18.24       20.87     13.95 o 
 -12  -3   5       31.48       43.16     22.84 o 
 -11  -3   5        7.44       16.48     10.44 o 
 -10  -3   5       24.79       17.08      6.81 o 
  -9  -3   5      368.55      401.80     26.97 o 
  -8  -3   5      135.17      123.29     11.00 o 
  -7  -3   5      283.46      279.72      9.69 o 
  -6  -3   5      425.72      442.16     11.78 o 
  -5  -3   5       89.17       81.96      8.50 o 
  -4  -3   5      319.91      296.58     22.00 o 
  -3  -3   5       55.96       72.73     10.87 o 
  -2  -3   5      289.67      297.60     18.07 o 
  -1  -3   5     1785.75     1522.26    163.23 o 
   0  -3   5      344.86      355.54     17.96 o 
   1  -3   5     1376.22     1381.64     34.20 o 
   2  -3   5        3.86        4.00      1.52 o 
   3  -3   5      498.13      541.68     19.64 o 
   4  -3   5      604.16      581.56     21.35 o 
   5  -3   5      460.48      471.07     21.07 o 
   6  -3   5      672.28      625.32     23.89 o 
   7  -3   5      206.19      182.23     31.42 o 
   8  -3   5       44.78       42.31      9.86 o 
   9  -3   5      111.14      120.43     13.97 o 
  10  -3   5       51.16       54.66     15.80 o 
  11  -3   5       22.62       14.09      6.36 o 
 -13  -2   5       59.03       32.51     26.60 o 
 -12  -2   5       78.70       78.60     30.96 o 
 -11  -2   5       30.54       32.19      8.33 o 
 -10  -2   5       64.01       56.89     12.52 o 
  -9  -2   5      216.13      198.07     13.92 o 
  -8  -2   5       66.65       49.71     16.07 o 
  -7  -2   5       62.77       52.33      5.79 o 
  -6  -2   5     1218.97     1234.60     30.64 o 
  -5  -2   5      759.27      759.89     23.94 o 
  -4  -2   5     1131.06     1138.64     30.36 o 
  -3  -2   5      801.74      827.75     24.07 o 
  -2  -2   5      656.05      662.75     16.71 o 
  -1  -2   5     1410.74     1456.91     59.02 o 
   0  -2   5      477.25      470.09     18.24 o 
   1  -2   5      441.80      412.25     30.98 o 
   2  -2   5       41.13       34.12      3.45 o 
   3  -2   5     1005.53     1002.89     32.48 o 
   4  -2   5      520.55      426.24     49.29 o 
   5  -2   5       91.99       84.63      8.71 o 
   6  -2   5      244.14      244.74      9.23 o 
   7  -2   5      361.46      360.75     19.35 o 
   8  -2   5        9.71        6.82      2.37 o 
   9  -2   5       23.08       26.03      6.80 o 
  10  -2   5       67.04       70.68     39.93 o 
  11  -2   5       63.48       68.82     40.33 o 
  12  -2   5       55.84       53.57     30.66 o 
 -13  -1   5       13.72       10.15     11.90 o 
 -12  -1   5       13.04       10.63     10.02 o 
 -11  -1   5       11.87       15.63      8.34 o 
 -10  -1   5      280.87      279.26     29.42 o 
  -9  -1   5      128.45      137.03     37.89 o 
  -8  -1   5     1012.43     1028.53     44.20 o 
  -7  -1   5       16.55       21.28      5.24 o 
  -6  -1   5      824.38      846.82     27.52 o 
  -5  -1   5      363.94      386.47     12.73 o 
  -4  -1   5       18.59       18.09      4.71 o 
  -3  -1   5     1577.67     1723.72     47.56 o 
  -2  -1   5      712.68      695.81     14.14 o 
  -1  -1   5       18.18       14.32      4.27 o 
   0  -1   5       89.05       78.99      3.91 o 
   1  -1   5     1438.77     1455.83     22.23 o 
   2  -1   5     1555.85     1606.46     27.52 o 
   3  -1   5      135.96      121.77      9.03 o 
   4  -1   5      579.98      535.95     34.53 o 
   5  -1   5      313.04      297.36     15.11 o 
   6  -1   5      663.11      687.71     20.75 o 
   7  -1   5      409.32      402.19     15.50 o 
   8  -1   5      122.79      128.98     24.98 o 
   9  -1   5       39.20       34.34     11.11 o 
  10  -1   5       49.09       46.68     13.44 o 
  11  -1   5       23.83       26.38     10.57 o 
 -14   0   5       10.06        4.58      6.95 o 
 -13   0   5       12.21       12.64      7.89 o 
 -12   0   5       13.01        9.52      5.70 o 
 -11   0   5       42.81       43.60     27.10 o 
 -10   0   5      113.34      118.56     34.51 o 
  -9   0   5       34.53       32.86      8.21 o 
  -8   0   5      122.95      123.60     22.21 o 
  -7   0   5      123.42      100.83     16.28 o 
  -6   0   5       71.39       59.07      5.72 o 
  -5   0   5     1629.87     1585.67     49.46 o 
  -4   0   5     2030.36     2118.93     34.97 o 
  -3   0   5        2.40        3.41      1.13 o 
  -2   0   5      955.61     1000.10     13.13 o 
  -1   0   5      407.62      388.18      7.29 o 
   0   0   5      373.44      399.13     11.06 o 
   1   0   5       66.47       69.15      4.18 o 
   2   0   5      318.20      313.02     12.88 o 
   3   0   5     2054.57     2068.45     36.09 o 
   4   0   5       48.58       47.39      8.23 o 
   5   0   5       68.72       59.78      7.84 o 
   6   0   5      119.91       82.57     31.67 o 
   7   0   5       86.71       81.93     20.67 o 
   8   0   5      300.04      320.92     41.82 o 
   9   0   5      127.29      125.68     31.62 o 
  10   0   5       18.55       15.42      7.49 o 
  11   0   5      335.19      411.33     47.79 o 
  12   0   5      127.08      143.08     68.04 o 
 -13   1   5       13.58        7.33      5.55 o 
 -12   1   5       13.64        9.99      6.84 o 
 -11   1   5       12.65       12.78      7.39 o 
 -10   1   5      279.02      286.12     22.17 o 
  -9   1   5      130.47      130.71     23.65 o 
  -8   1   5     1004.27      973.31     33.63 o 
  -7   1   5       15.75       17.68      4.92 o 
  -6   1   5      821.59      923.41     34.05 o 
  -5   1   5      362.75      416.83     16.26 o 
  -4   1   5       18.65       16.33      3.48 o 
  -3   1   5     1586.63     1661.93     33.16 o 
  -2   1   5      712.74      710.23     13.46 o 
  -1   1   5       19.44       23.08      4.45 o 
   0   1   5       86.71       84.80      5.41 o 
   1   1   5     1441.71     1465.84     26.43 o 
   2   1   5     1546.71     1460.75     48.55 o 
   3   1   5      137.84      134.88      8.77 o 
   4   1   5      577.71      605.53     19.75 o 
   5   1   5      307.34      282.40     16.13 o 
   6   1   5      662.67      623.35     40.35 o 
   7   1   5      412.20      407.52     27.05 o 
   8   1   5      118.34       96.58     18.09 o 
   9   1   5       39.67       46.60     12.57 o 
  10   1   5       49.48       50.23     18.34 o 
  11   1   5       23.06       19.98     15.19 o 
  12   1   5        3.35        7.48      6.85 o 
 -10   2   5       62.41       53.46     18.55 o 
  -9   2   5      213.91      208.18     10.45 o 
  -8   2   5       65.21       56.06     13.61 o 
  -7   2   5       65.24       69.97     15.52 o 
  -6   2   5     1215.84     1233.25     80.96 o 
  -5   2   5      752.21      754.56     28.86 o 
  -4   2   5     1119.34     1155.72     35.97 o 
  -3   2   5      811.15      793.32     56.05 o 
  -2   2   5      656.92      694.29     11.70 o 
  -1   2   5     1422.64     1457.20     21.74 o 
   0   2   5      472.92      457.74     12.40 o 
   1   2   5      447.98      464.80     12.13 o 
   2   2   5       38.16       28.43      6.25 o 
   3   2   5     1012.23     1053.60     39.13 o 
   4   2   5      524.65      515.95     33.68 o 
   5   2   5       92.14      116.69     22.14 o 
   6   2   5      244.63      268.47     25.04 o 
   7   2   5      363.75      373.37     52.68 o 
   8   2   5        9.09        5.82      3.69 o 
   9   2   5       23.51       15.77      4.91 o 
  10   2   5       66.67       90.93     22.40 o 
  11   2   5       64.06       70.24     23.73 o 
  12   2   5       55.33       60.04     30.90 o 
 -11   3   5        8.12        8.59      5.35 o 
 -10   3   5       24.42       18.39      7.62 o 
  -9   3   5      367.71      384.99     26.75 o 
  -8   3   5      135.64      137.37     13.97 o 
  -7   3   5      279.94      244.90     25.50 o 
  -6   3   5      424.98      425.74     17.93 o 
  -5   3   5       87.95       94.46     18.02 o 
  -4   3   5      318.98      321.33     19.45 o 
  -3   3   5       56.03       74.30     14.82 o 
  -2   3   5      288.34      290.99     12.68 o 
  -1   3   5     1795.18     1847.45     54.97 o 
   0   3   5      343.75      364.41     11.08 o 
   1   3   5     1380.63     1416.93     28.82 o 
   2   3   5        4.34        4.60      2.01 o 
   3   3   5      496.01      509.59     26.63 o 
   4   3   5      601.41      600.28     37.34 o 
   5   3   5      457.63      442.24     36.06 o 
   6   3   5      674.25      684.49     50.26 o 
   7   3   5      203.82      202.99     33.00 o 
   8   3   5       45.01       35.71      8.56 o 
   9   3   5      111.04       93.11     20.44 o 
  10   3   5       50.76       45.70     31.85 o 
  11   3   5       22.58        9.16      8.24 o 
  12   3   5        7.96       14.08      8.50 o 
 -11   4   5       36.76       23.82     11.49 o 
 -10   4   5        2.66        4.82      3.87 o 
  -9   4   5       18.80       12.71      6.73 o 
  -8   4   5      125.61      118.62     17.63 o 
  -7   4   5      182.93      160.13     26.31 o 
  -6   4   5      285.64      270.45     16.31 o 
  -5   4   5      315.72      285.02     15.28 o 
  -4   4   5      444.14      431.45     18.26 o 
  -3   4   5      536.15      513.89     46.56 o 
  -2   4   5      190.48      113.04     50.24 o 
  -1   4   5       95.88       90.05      6.07 o 
   0   4   5       28.59       27.71      4.44 o 
   1   4   5      220.88      208.94      6.96 o 
   2   4   5      386.99      391.30     32.01 o 
   3   4   5      288.46      270.89     19.33 o 
   4   4   5      175.79      169.95     17.23 o 
   5   4   5      398.75      427.63     25.93 o 
   6   4   5       48.25       59.00     14.30 o 
   7   4   5       79.37       75.76     17.14 o 
   8   4   5       54.06       56.57     16.09 o 
   9   4   5       31.45       21.64      8.53 o 
  10   4   5       91.62      124.36     60.97 o 
  11   4   5       30.57       29.39     32.82 o 
 -10   5   5       27.97       10.89      4.51 o 
  -9   5   5      166.72      138.55     32.52 o 
  -8   5   5      352.84      351.92     22.92 o 
  -7   5   5       56.38       56.08     11.91 o 
  -6   5   5      522.00      532.75     26.54 o 
  -5   5   5      382.81      359.62     25.04 o 
  -4   5   5      111.54      101.21     19.88 o 
  -3   5   5      367.04      352.30     25.98 o 
  -2   5   5      355.33      358.26     22.15 o 
  -1   5   5      584.44      580.11     24.85 o 
   0   5   5      148.98      135.01      7.57 o 
   1   5   5      244.59      221.82     23.27 o 
   2   5   5      984.52      992.71     36.72 o 
   3   5   5       39.86       34.54      8.10 o 
   4   5   5       92.18       99.41     20.20 o 
   5   5   5       13.30       18.63      6.04 o 
   6   5   5      172.23      170.40     22.84 o 
   7   5   5       18.47       14.58      7.52 o 
   8   5   5      114.28      111.15     31.18 o 
   9   5   5       42.71       35.80     10.55 o 
  10   5   5       45.07       33.50     28.48 o 
  11   5   5       35.43       24.33     25.88 o 
 -11   6   5        4.09        7.05     10.68 o 
 -10   6   5       10.88        5.17      6.40 o 
  -9   6   5        1.09        5.78      4.62 o 
  -8   6   5       19.81       14.65      5.22 o 
  -7   6   5       43.61       36.56      8.07 o 
  -6   6   5       65.69       51.94     10.34 o 
  -5   6   5      645.88      652.66     34.31 o 
  -4   6   5      184.10      166.74     26.68 o 
  -3   6   5       30.26       23.67      6.80 o 
  -2   6   5        7.21        5.10      2.28 o 
  -1   6   5      110.98      101.95     10.76 o 
   0   6   5       86.09       81.43     13.40 o 
   1   6   5       17.93       15.04      3.46 o 
   2   6   5       98.25       22.25     26.95 o 
   3   6   5      663.12      664.49     38.14 o 
   4   6   5        4.23        5.20      3.30 o 
   5   6   5      169.35      156.98     25.21 o 
   6   6   5       50.83       65.57     23.31 o 
   7   6   5       44.37       37.46     13.01 o 
   8   6   5       10.86       11.67      8.43 o 
   9   6   5      124.61       89.40     36.46 o 
  10   6   5        0.87        5.20     12.94 o 
 -10   7   5       78.08       50.86     29.43 o 
  -9   7   5       89.49       76.73     29.89 o 
  -8   7   5      150.29      127.30     47.14 o 
  -7   7   5       97.70       69.70     16.20 o 
  -6   7   5      240.04      230.91     32.82 o 
  -5   7   5      100.70       80.44     17.63 o 
  -4   7   5      131.27      111.58     19.08 o 
  -3   7   5       10.94       10.57      4.42 o 
  -2   7   5       75.52       84.32     12.95 o 
  -1   7   5       99.59       93.24     15.33 o 
   0   7   5      246.14      244.10     30.52 o 
   1   7   5      535.18      546.79     22.13 o 
   2   7   5        7.75       10.37      5.52 o 
   3   7   5       42.72       44.75      9.21 o 
   4   7   5       40.14       43.12     10.59 o 
   5   7   5       40.12       30.57      7.94 o 
   6   7   5       94.15       90.29     26.19 o 
   7   7   5      144.60      150.82     43.78 o 
   8   7   5       42.19       38.16     15.91 o 
   9   7   5       11.04       10.46      7.93 o 
  -9   8   5       21.65        9.39      6.95 o 
  -8   8   5       46.03       26.77     13.56 o 
  -7   8   5       31.49       15.77      7.27 o 
  -6   8   5      172.63      130.91     27.56 o 
  -5   8   5       41.56       35.43     10.74 o 
  -4   8   5      116.23      115.90     17.36 o 
  -3   8   5      110.03       83.17     16.83 o 
  -2   8   5       13.01       13.79      4.60 o 
  -1   8   5        4.19        2.44      2.70 o 
   0   8   5       72.12       65.20     12.45 o 
   1   8   5       28.63       21.38      5.92 o 
   2   8   5      183.48      193.75     33.07 o 
   3   8   5      153.48      134.65     24.92 o 
   4   8   5       17.36       23.88      8.20 o 
   5   8   5        4.85       10.17      5.03 o 
   6   8   5      121.05      123.41     29.09 o 
   7   8   5       22.88       10.10     10.38 o 
   8   8   5        1.94        4.24      6.34 o 
  -7   9   5       31.65       20.83      7.96 o 
  -6   9   5       16.29       18.85      5.83 o 
  -5   9   5       10.24       10.15      5.09 o 
  -4   9   5       33.38       22.61      8.48 o 
  -3   9   5       15.07       16.87      6.57 o 
  -2   9   5       82.79       58.54     13.23 o 
  -1   9   5      139.67      129.38     28.23 o 
   0   9   5       17.78       15.65      6.59 o 
   1   9   5       98.51       79.86     19.08 o 
   2   9   5       84.05       51.21     16.29 o 
   3   9   5        0.58        4.00      6.12 o 
   4   9   5       33.46       17.09      9.44 o 
   5   9   5       62.22       49.14     21.85 o 
   6   9   5       82.57       51.64     21.15 o 
  -4  10   5       55.11       32.25     13.67 o 
  -3  10   5        1.06        7.20      7.34 o 
  -2  10   5       14.00       14.06      8.16 o 
  -1  10   5        6.42        9.69      4.61 o 
   0  10   5       12.83        7.22      5.98 o 
   1  10   5       12.53       17.04      5.75 o 
   2  10   5       27.64       19.55      8.39 o 
   3  10   5        2.26        6.28      4.07 o 
  -4 -10   6        2.95        0.38      5.73 o 
  -3 -10   6       12.98       11.01      7.64 o 
  -2 -10   6        6.39        8.40      6.84 o 
  -1 -10   6       47.38       41.34     23.03 o 
   0 -10   6      119.77      139.93     19.72 o 
   1 -10   6       19.70       19.50     10.25 o 
   2 -10   6        8.10        9.46      5.20 o 
  -7  -9   6       34.77       27.62     15.73 o 
  -6  -9   6       36.92       33.07     22.28 o 
  -5  -9   6      229.81      246.28     22.03 o 
  -4  -9   6        0.60        2.86      5.99 o 
  -3  -9   6      150.34      196.93     34.66 o 
  -2  -9   6       12.34       10.19      8.36 o 
  -1  -9   6        0.38       -0.63      7.93 o 
   0  -9   6       50.97       51.46     25.79 o 
   1  -9   6       39.86       34.10     20.84 o 
   2  -9   6       63.68       47.90     20.86 o 
   3  -9   6       84.19       73.94     13.74 o 
   4  -9   6       48.48       41.29     16.88 o 
   5  -9   6      106.61      115.34     19.08 o 
  -9  -8   6        8.79        3.35      8.28 o 
  -8  -8   6       25.95       30.71     17.40 o 
  -7  -8   6       53.96       51.86     33.89 o 
  -6  -8   6       43.62       66.92     29.87 o 
  -5  -8   6       21.32       16.61      6.89 o 
  -4  -8   6       27.98       21.63     10.25 o 
  -3  -8   6        5.19        3.69      5.62 o 
  -2  -8   6       21.78       33.94     11.53 o 
  -1  -8   6        7.83       15.27      6.84 o 
   0  -8   6      131.64      126.58     19.23 o 
   1  -8   6       45.77       47.64     16.41 o 
   2  -8   6      133.11      125.67     14.21 o 
   3  -8   6        8.67       12.31      5.26 o 
   4  -8   6        9.08        7.52      7.06 o 
   5  -8   6       10.78        5.09      2.60 o 
   6  -8   6       63.64       41.67     19.74 o 
   7  -8   6        4.77       14.19      9.15 o 
 -10  -7   6       43.14       35.67     26.58 o 
  -9  -7   6       75.39       62.84     39.20 o 
  -8  -7   6       28.42       40.03     14.27 o 
  -7  -7   6       14.43        9.05      9.43 o 
  -6  -7   6       98.62      102.29     33.76 o 
  -5  -7   6      375.23      400.04     30.12 o 
  -4  -7   6      159.01      192.49     53.79 o 
  -3  -7   6       10.18       13.10      6.55 o 
  -2  -7   6      183.30      164.15     14.18 o 
  -1  -7   6       58.69       58.77     13.69 o 
   0  -7   6      257.39      244.45     24.52 o 
   1  -7   6      143.85      147.20     18.72 o 
   2  -7   6      290.60      310.40     36.17 o 
   3  -7   6       16.49       20.00      6.41 o 
   4  -7   6      116.25      112.81     25.16 o 
   5  -7   6      129.29      149.44     20.46 o 
   6  -7   6       29.46       38.56     11.89 o 
   7  -7   6       48.21       36.61     21.23 o 
   8  -7   6        3.14        5.30      5.73 o 
   9  -7   6       46.63       31.58     20.56 o 
 -11  -6   6        3.12        7.33      8.56 o 
 -10  -6   6        5.93       13.64     10.22 o 
  -9  -6   6      208.92      257.43     23.63 o 
  -8  -6   6        6.07       15.43     10.74 o 
  -7  -6   6      311.32      361.47     32.28 o 
  -6  -6   6        1.36       -0.04      8.66 o 
  -5  -6   6       64.02       72.56     20.97 o 
  -4  -6   6      408.46      396.59     26.45 o 
  -3  -6   6       32.63       35.22     14.14 o 
  -2  -6   6      525.66      476.48     24.53 o 
  -1  -6   6       40.59       47.13     11.48 o 
   0  -6   6      131.29      142.31      8.21 o 
   1  -6   6      787.44      786.13     42.93 o 
   2  -6   6      107.60      114.58     12.82 o 
   3  -6   6       43.45       44.47      9.89 o 
   4  -6   6       12.42       18.55      5.63 o 
   5  -6   6       69.61       76.35     18.70 o 
   6  -6   6       53.39       55.55     19.58 o 
   7  -6   6      133.45      164.63     19.38 o 
   8  -6   6       25.53       30.87     11.71 o 
   9  -6   6      113.52      152.01     32.62 o 
  10  -6   6        0.16        3.53      5.42 o 
 -12  -5   6       62.83       60.20     36.36 o 
 -11  -5   6        3.78        3.91      4.60 o 
 -10  -5   6       62.98       84.74     25.95 o 
  -9  -5   6        9.84       16.40     12.32 o 
  -8  -5   6       43.24       52.88     22.70 o 
  -7  -5   6       17.19       16.17      6.76 o 
  -6  -5   6      366.39      424.27     32.68 o 
  -5  -5   6      208.66      207.10     51.22 o 
  -4  -5   6      109.65      137.75     44.34 o 
  -3  -5   6      190.72      188.64     17.18 o 
  -2  -5   6       57.05       61.11      8.61 o 
  -1  -5   6      193.38      175.86      9.02 o 
   0  -5   6       42.32       46.99      9.58 o 
   1  -5   6      124.87      119.93     22.18 o 
   2  -5   6     1111.48     1169.30     55.80 o 
   3  -5   6       86.91       84.04     11.58 o 
   4  -5   6      409.87      437.98     23.80 o 
   5  -5   6       67.23       72.74     12.59 o 
   6  -5   6      117.10      124.98     28.76 o 
   7  -5   6      170.98      193.08     34.95 o 
   8  -5   6       22.07       20.48      6.46 o 
   9  -5   6       10.11        8.96      5.08 o 
  10  -5   6       51.32       51.95     27.22 o 
 -12  -4   6        1.53        7.94      8.81 o 
 -11  -4   6       16.38       20.05     12.84 o 
 -10  -4   6        5.11        7.43      4.08 o 
  -9  -4   6      168.19      168.74     20.50 o 
  -8  -4   6      154.88      158.80     54.38 o 
  -7  -4   6      378.03      416.63     32.32 o 
  -6  -4   6      413.72      452.02     28.42 o 
  -5  -4   6       90.77      105.40     11.18 o 
  -4  -4   6      206.83      210.72     28.70 o 
  -3  -4   6      196.87      196.55     12.19 o 
  -2  -4   6       10.60       18.49      8.28 o 
  -1  -4   6      123.87      138.27     10.07 o 
   0  -4   6      206.28      199.72      8.92 o 
   1  -4   6       55.42       66.33      6.90 o 
   2  -4   6      273.03      252.02     13.62 o 
   3  -4   6      535.49      566.90     24.85 o 
   4  -4   6      312.87      279.36     21.10 o 
   5  -4   6      405.58      307.04     96.30 o 
   6  -4   6       96.45      101.85     24.46 o 
   7  -4   6       29.34       42.81      8.79 o 
   8  -4   6      114.16      136.32     39.79 o 
   9  -4   6       47.73       48.51     16.10 o 
  10  -4   6       20.60       29.01     11.18 o 
  11  -4   6       13.69        7.79      7.57 o 
 -13  -3   6       93.15      134.12     26.92 o 
 -12  -3   6        2.25        2.79      4.35 o 
 -11  -3   6       77.03       91.34     36.83 o 
 -10  -3   6        4.95        8.84      9.09 o 
  -9  -3   6        1.86        2.94      2.32 o 
  -8  -3   6      127.55      121.64     16.60 o 
  -7  -3   6      866.81      858.77     23.85 o 
  -6  -3   6       34.74       55.75     26.43 o 
  -5  -3   6     2108.07     2205.06     70.83 o 
  -4  -3   6       17.47       26.83      9.51 o 
  -3  -3   6     1298.28     1365.32     51.77 o 
  -2  -3   6      412.22      385.57     15.79 o 
  -1  -3   6      492.87      501.38     23.32 o 
   0  -3   6      310.65      319.03     13.28 o 
   1  -3   6      335.71      331.02     21.31 o 
   2  -3   6       78.02       80.54      5.11 o 
   3  -3   6      807.45      809.59     21.61 o 
   4  -3   6      204.49      190.25     10.96 o 
   5  -3   6      982.81     1004.26     45.76 o 
   6  -3   6       35.63       29.29      4.00 o 
   7  -3   6        6.12        6.56      1.98 o 
   8  -3   6       24.11       20.51      7.83 o 
   9  -3   6       80.55       74.73     23.53 o 
  10  -3   6        3.25        4.29      3.48 o 
  11  -3   6       60.10       54.98     30.60 o 
  12  -3   6        3.91        4.70      8.50 o 
 -13  -2   6        9.37        6.07     12.03 o 
 -12  -2   6       81.55       62.44     30.94 o 
 -11  -2   6       12.14       10.16      3.73 o 
 -10  -2   6       24.35       28.31     11.48 o 
  -9  -2   6      242.04      268.79     20.31 o 
  -8  -2   6      289.52      284.76     22.97 o 
  -7  -2   6      241.88      240.47     12.41 o 
  -6  -2   6      163.91      171.14      9.19 o 
  -5  -2   6      328.54      321.85     12.54 o 
  -4  -2   6       13.98       14.54      2.98 o 
  -3  -2   6      776.63      869.42     22.38 o 
  -2  -2   6       45.50       63.85      6.43 o 
  -1  -2   6      170.92      194.93     12.47 o 
   0  -2   6     1149.50     1174.92     23.70 o 
   1  -2   6      273.10      266.11     16.11 o 
   2  -2   6     1392.89     1428.06     35.78 o 
   3  -2   6      137.21      137.98     11.73 o 
   4  -2   6       52.74       39.73      5.66 o 
   5  -2   6      412.50      389.51     15.45 o 
   6  -2   6      288.68      259.49     22.66 o 
   7  -2   6        3.00        2.70      3.55 o 
   8  -2   6       36.62       32.47     12.97 o 
   9  -2   6       37.27       33.19     14.35 o 
  10  -2   6       11.78       12.23      8.72 o 
  11  -2   6        6.19        4.96      9.96 o 
  12  -2   6        4.00        6.21      9.18 o 
 -13  -1   6        8.25        1.29      6.71 o 
 -12  -1   6      100.00       82.20     45.75 o 
 -11  -1   6      139.15      132.26     44.56 o 
 -10  -1   6      187.58      187.83     38.87 o 
  -9  -1   6      326.22      323.83     18.92 o 
  -8  -1   6       50.99       61.22     15.97 o 
  -7  -1   6       63.08       68.49      6.51 o 
  -6  -1   6      385.18      366.15     16.20 o 
  -5  -1   6      532.50      541.24     18.61 o 
  -4  -1   6     1242.31     1266.04     33.77 o 
  -3  -1   6      740.83      775.92     16.06 o 
  -2  -1   6      218.29      206.31      7.18 o 
  -1  -1   6       68.26       66.29      7.05 o 
   0  -1   6      273.09      278.99     10.24 o 
   1  -1   6      128.22      128.61      6.56 o 
   2  -1   6     1295.01     1100.07    104.25 o 
   3  -1   6       78.95       71.42     11.34 o 
   4  -1   6     1227.89     1146.35     53.10 o 
   5  -1   6      210.06      207.12     16.66 o 
   6  -1   6       69.06       81.96     20.87 o 
   7  -1   6      581.52      630.92     46.51 o 
   8  -1   6      174.96      186.38     27.02 o 
   9  -1   6       10.31       13.90      6.92 o 
  10  -1   6       88.08       87.01     29.12 o 
  11  -1   6        7.40        9.35      8.58 o 
  12  -1   6      144.62      205.38     32.40 o 
 -13   0   6        2.26        1.25      3.27 o 
 -12   0   6        0.90        2.56      4.68 o 
 -11   0   6        0.04        3.55      6.40 o 
 -10   0   6        0.58        2.34      3.00 o 
  -9   0   6      480.49      472.61     20.62 o 
  -8   0   6        7.26        7.90      3.38 o 
  -7   0   6      410.29      388.57     20.52 o 
  -6   0   6      177.18      191.39     11.71 o 
  -5   0   6       27.48       41.36     10.08 o 
  -4   0   6     1942.28     2094.53     52.08 o 
  -3   0   6       36.67       38.85      4.57 o 
  -2   0   6     3056.23     3144.08     87.49 o 
  -1   0   6      361.58      351.60      8.92 o 
   0   0   6       58.44       52.84      4.29 o 
   1   0   6     1911.04     1890.45     54.76 o 
   2   0   6      334.51      400.64     27.11 o 
   3   0   6     1032.20     1104.06     33.98 o 
   4   0   6      102.00      139.25     20.16 o 
   5   0   6       31.12       27.31      5.45 o 
   6   0   6       47.76       42.48     11.94 o 
   7   0   6      539.48      557.37     31.83 o 
   8   0   6       44.56       39.03      9.98 o 
   9   0   6      297.66      354.14     23.93 o 
  10   0   6       10.95       12.49      5.67 o 
  11   0   6        0.04        2.58      8.40 o 
  12   0   6       31.27       31.50     20.18 o 
 -12   1   6       97.57       74.49     30.74 o 
 -11   1   6      140.04      127.56     36.85 o 
 -10   1   6      184.71      188.15      9.79 o 
  -9   1   6      324.05      305.86     27.85 o 
  -8   1   6       50.55       55.86     11.31 o 
  -7   1   6       61.49       82.20     16.23 o 
  -6   1   6      382.65      381.10     15.64 o 
  -5   1   6      534.95      556.10     22.13 o 
  -4   1   6     1227.81     1213.86     30.71 o 
  -3   1   6      733.70      772.43     15.95 o 
  -2   1   6      225.02      210.31      6.75 o 
  -1   1   6       69.84       73.01      3.90 o 
   0   1   6      273.49      265.31     10.15 o 
   1   1   6      127.21      128.14      7.43 o 
   2   1   6     1301.04     1252.61     29.66 o 
   3   1   6       81.72       74.96     14.16 o 
   4   1   6     1237.28     1286.54     65.73 o 
   5   1   6      213.01      195.71     14.28 o 
   6   1   6       69.06       77.72     12.72 o 
   7   1   6      579.67      572.74     29.77 o 
   8   1   6      175.03      110.20     39.17 o 
   9   1   6       10.18       13.85      5.58 o 
  10   1   6       87.72      100.83     32.84 o 
  11   1   6        6.88        7.92      8.65 o 
  12   1   6      145.89      112.44     56.77 o 
 -11   2   6       12.00       11.69      7.50 o 
 -10   2   6       23.37       16.53      4.59 o 
  -9   2   6      245.59      254.50     15.59 o 
  -8   2   6      295.04      335.79     17.34 o 
  -7   2   6      239.46      233.69     13.57 o 
  -6   2   6      169.06      172.18      8.55 o 
  -5   2   6      327.15      322.42     13.86 o 
  -4   2   6       13.75       15.51      2.88 o 
  -3   2   6      775.15      822.52     27.37 o 
  -2   2   6       49.15       63.50      4.87 o 
  -1   2   6      176.15      191.05      5.67 o 
   0   2   6     1129.12     1141.87     17.08 o 
   1   2   6      270.65      293.80     11.25 o 
   2   2   6     1392.14     1364.66     47.07 o 
   3   2   6      135.35      119.04      6.20 o 
   4   2   6       53.34       43.19     10.09 o 
   5   2   6      411.50      414.79     26.42 o 
   6   2   6      285.85      271.91     23.57 o 
   7   2   6        3.18        6.30      3.82 o 
   8   2   6       37.13       35.07      6.94 o 
   9   2   6       36.62       57.12     15.29 o 
  10   2   6       11.32       15.66      8.06 o 
  11   2   6        5.99       14.04      8.06 o 
  12   2   6        3.92        1.42      4.88 o 
 -12   3   6        2.24        3.86      6.52 o 
 -11   3   6       76.68       64.12     23.22 o 
 -10   3   6        5.09        7.56      3.59 o 
  -9   3   6        1.94        0.46      4.95 o 
  -8   3   6      127.85      134.32     29.38 o 
  -7   3   6      865.72      858.50     46.69 o 
  -6   3   6       34.18       33.90      9.30 o 
  -5   3   6     2109.91     2139.74     67.29 o 
  -4   3   6       17.51       16.25      5.25 o 
  -3   3   6     1303.37     1265.00     39.12 o 
  -2   3   6      411.10      396.04     13.01 o 
  -1   3   6      492.57      502.74     12.23 o 
   0   3   6      312.96      335.15      9.61 o 
   1   3   6      335.14      320.77     11.51 o 
   2   3   6       77.37       62.23     12.38 o 
   3   3   6      798.65      776.15     41.01 o 
   4   3   6      204.93      226.37     36.75 o 
   5   3   6      982.51     1032.57     54.02 o 
   6   3   6       35.99       29.16     10.12 o 
   7   3   6        6.56        5.74      4.73 o 
   8   3   6       23.59       20.48      8.24 o 
   9   3   6       80.25       78.04     48.61 o 
  10   3   6        3.33       11.82      9.37 o 
  11   3   6       59.08       66.90     28.61 o 
  12   3   6        3.91        9.96     14.86 o 
 -12   4   6        1.56        3.54      4.49 o 
 -11   4   6       16.72       14.70      5.41 o 
 -10   4   6        4.41        4.35      3.67 o 
  -9   4   6      168.15      145.59     31.94 o 
  -8   4   6      150.60      151.37     25.95 o 
  -7   4   6      380.45      373.80     21.03 o 
  -6   4   6      414.82      444.21     28.45 o 
  -5   4   6       88.99       91.50     16.35 o 
  -4   4   6      205.64      226.69     34.26 o 
  -3   4   6      197.99      218.76     32.28 o 
  -2   4   6        9.82       14.64      3.67 o 
  -1   4   6      124.97      120.68      8.17 o 
   0   4   6      214.20      194.20      9.24 o 
   1   4   6       58.22       63.30     10.72 o 
   2   4   6      270.15      137.96     49.68 o 
   3   4   6      534.01      537.63     27.07 o 
   4   4   6      311.93      309.88     36.55 o 
   5   4   6      409.07      422.28     35.98 o 
   6   4   6       96.07       99.21     22.83 o 
   7   4   6       29.68       27.19      8.23 o 
   8   4   6      116.23      115.04     24.57 o 
   9   4   6       48.73       44.65     13.19 o 
  10   4   6       20.70       31.40     22.09 o 
  11   4   6       13.60       15.73     29.27 o 
 -11   5   6        3.44        5.62      4.96 o 
 -10   5   6       63.81       44.92     18.47 o 
  -9   5   6       10.13        9.22      4.13 o 
  -8   5   6       42.92       36.94     10.56 o 
  -7   5   6       17.75       12.14      4.72 o 
  -6   5   6      361.41      338.68     26.33 o 
  -5   5   6      208.55      212.84     34.10 o 
  -4   5   6      113.21      118.17     21.28 o 
  -3   5   6      191.31      189.29     29.84 o 
  -2   5   6       55.86       61.60      4.13 o 
  -1   5   6      195.63      168.32     14.97 o 
   0   5   6       42.45       42.31      6.89 o 
   1   5   6      125.68      118.98     15.31 o 
   2   5   6     1109.70      949.69    128.12 o 
   3   5   6       87.58       69.42     11.74 o 
   4   5   6      407.98      402.77     35.41 o 
   5   5   6       65.95       59.10     14.05 o 
   6   5   6      114.29      107.43     22.94 o 
   7   5   6      172.13      182.53     37.57 o 
   8   5   6       21.90       17.44      9.93 o 
   9   5   6        9.94        6.08      8.40 o 
  10   5   6       50.27       30.81     31.32 o 
 -10   6   6        6.09        8.87      5.43 o 
  -9   6   6      207.38      213.91     15.45 o 
  -8   6   6        5.98        6.68      5.15 o 
  -7   6   6      311.17      296.87     22.54 o 
  -6   6   6        1.25        5.53      3.58 o 
  -5   6   6       65.65       52.46     11.94 o 
  -4   6   6      409.77      375.26     23.87 o 
  -3   6   6       32.00       18.02      3.69 o 
  -2   6   6      527.04      454.54     27.31 o 
  -1   6   6       40.51       46.48      8.00 o 
   0   6   6      131.14      156.42     24.91 o 
   1   6   6      790.14      687.30     33.13 o 
   2   6   6      108.37      106.16      9.82 o 
   3   6   6       42.35       36.92     10.04 o 
   4   6   6       12.08       11.91      3.67 o 
   5   6   6       67.90       61.70     15.27 o 
   6   6   6       52.93       54.59     17.19 o 
   7   6   6      134.11      136.19     33.12 o 
   8   6   6       25.56       26.37     15.33 o 
   9   6   6      113.26       98.34     33.93 o 
  10   6   6        0.16        2.53     11.12 o 
 -10   7   6       41.92       24.54     15.31 o 
  -9   7   6       74.70       49.84     22.59 o 
  -8   7   6       28.23       24.38      6.24 o 
  -7   7   6       13.94       13.53      6.25 o 
  -6   7   6       97.93       85.33     17.09 o 
  -5   7   6      374.40      350.91     54.24 o 
  -4   7   6      161.19      165.48     25.94 o 
  -3   7   6       10.33       15.12      4.87 o 
  -2   7   6      182.35      190.42     27.62 o 
  -1   7   6       57.88       59.80     11.50 o 
   0   7   6      258.15      241.99     29.02 o 
   1   7   6      142.64      127.84     21.15 o 
   2   7   6      291.75      276.90     39.46 o 
   3   7   6       15.37       13.74      6.58 o 
   4   7   6      118.86      104.16     21.67 o 
   5   7   6      130.87      123.99     22.52 o 
   6   7   6       29.32       32.59     12.08 o 
   7   7   6       48.06       47.91     19.57 o 
   8   7   6        3.20        7.18      7.11 o 
   9   7   6       46.25       36.78     14.68 o 
  -9   8   6        8.27       12.75     12.48 o 
  -8   8   6       26.14       18.74     11.09 o 
  -7   8   6       54.23       24.74      9.54 o 
  -6   8   6       44.04       38.08     10.13 o 
  -5   8   6       21.00       10.53      5.72 o 
  -4   8   6       28.24       26.66      7.43 o 
  -3   8   6        5.49        5.16      5.47 o 
  -2   8   6       22.59       22.00      6.92 o 
  -1   8   6        8.08        7.63      3.09 o 
   0   8   6      130.44      135.16     24.48 o 
   1   8   6       45.91       48.14     10.58 o 
   2   8   6      135.05      117.93     24.72 o 
   3   8   6        8.89        6.86      5.09 o 
   4   8   6        9.18        4.99      4.20 o 
   5   8   6       10.73       12.29      7.34 o 
   6   8   6       62.12       34.17      9.35 o 
   7   8   6        5.08        9.41      8.83 o 
  -7   9   6       35.17       23.80     13.00 o 
  -6   9   6       36.80       22.32     11.87 o 
  -5   9   6      231.20      152.30     48.84 o 
  -4   9   6        0.63        5.96      3.79 o 
  -3   9   6      152.50      149.93     20.89 o 
  -2   9   6       12.17       12.55      5.05 o 
  -1   9   6        0.29        6.46      6.52 o 
   0   9   6       51.16       49.03     14.92 o 
   1   9   6       39.79       34.70      8.97 o 
   2   9   6       63.15       56.69     16.19 o 
   3   9   6       82.67       60.81     19.93 o 
   4   9   6       48.88       34.31     11.80 o 
   5   9   6      106.21       94.02     38.13 o 
  -4  10   6        2.84        2.81      4.13 o 
  -3  10   6       13.31        6.42      5.12 o 
  -2  10   6        5.93        4.95      4.92 o 
  -1  10   6       48.21       39.51     13.55 o 
   0  10   6      120.35       84.50     22.84 o 
   1  10   6       19.23       10.38      5.52 o 
   2  10   6        7.91        8.58      5.18 o 
  -3 -10   7       32.87       23.36     16.43 o 
  -2 -10   7      110.88       98.63     47.77 o 
  -1 -10   7        6.17        4.67      5.29 o 
   0 -10   7       13.37       18.28     10.84 o 
   1 -10   7        8.86       10.85      6.70 o 
  -6  -9   7        5.95       10.37     13.16 o 
  -5  -9   7       50.86       50.02     27.36 o 
  -4  -9   7        7.99        9.15      7.58 o 
  -3  -9   7        3.92        3.88      3.52 o 
  -2  -9   7       21.89       20.59      8.14 o 
  -1  -9   7       35.31       36.99     16.36 o 
   0  -9   7        3.35        7.92      7.77 o 
   1  -9   7      130.92      128.03     53.56 o 
   2  -9   7        4.30        3.07      4.33 o 
   3  -9   7       60.62       53.48     25.94 o 
   4  -9   7       13.66       10.85      4.92 o 
   5  -9   7        4.84        4.52      3.07 o 
  -8  -8   7        1.14        8.59      6.95 o 
  -7  -8   7        5.00        9.34      6.92 o 
  -6  -8   7       95.52       84.82     52.72 o 
  -5  -8   7       12.01       16.71     10.34 o 
  -4  -8   7      214.09      245.32     38.78 o 
  -3  -8   7       12.41       12.84      6.95 o 
  -2  -8   7       57.46       74.74     21.84 o 
  -1  -8   7        0.71        6.56      7.87 o 
   0  -8   7       46.25       56.30     21.24 o 
   1  -8   7       34.78       31.95      9.68 o 
   2  -8   7      182.70      190.38     27.62 o 
   3  -8   7       10.55        6.24      3.74 o 
   4  -8   7      214.40      246.42     22.37 o 
   5  -8   7       42.00       44.05     15.90 o 
   6  -8   7       98.33      103.89     17.15 o 
   7  -8   7       31.37       24.58     12.93 o 
 -10  -7   7       40.04       38.20     34.76 o 
  -9  -7   7        8.50       16.12      8.34 o 
  -8  -7   7       47.43       48.98     19.96 o 
  -7  -7   7       26.69       28.11     12.37 o 
  -6  -7   7      151.29      200.59     32.38 o 
  -5  -7   7       13.38        7.48      3.66 o 
  -4  -7   7       50.26       49.29     22.06 o 
  -3  -7   7      128.51      134.81     33.98 o 
  -2  -7   7      114.27      127.31     31.19 o 
  -1  -7   7       10.42        4.98      2.45 o 
   0  -7   7       45.91       57.54     14.66 o 
   1  -7   7       28.50       42.27     10.93 o 
   2  -7   7      114.14      128.36     29.09 o 
   3  -7   7        6.57       13.57      8.69 o 
   4  -7   7       53.59       49.76     15.92 o 
   5  -7   7        8.87        9.29      5.41 o 
   6  -7   7       36.77       29.03     14.98 o 
   7  -7   7       46.19       35.04     13.67 o 
   8  -7   7       60.80       51.69     27.89 o 
 -11  -6   7      112.31      112.82     64.44 o 
 -10  -6   7       25.67       25.79     14.23 o 
  -9  -6   7       14.64       17.70     13.17 o 
  -8  -6   7        1.19        0.06      6.59 o 
  -7  -6   7       87.61       93.67     37.15 o 
  -6  -6   7       26.92       34.79     17.24 o 
  -5  -6   7      297.53      301.10     31.81 o 
  -4  -6   7        3.66        5.24      5.18 o 
  -3  -6   7     1082.05     1263.75     33.04 o 
  -2  -6   7       54.81       56.42     19.88 o 
  -1  -6   7      230.63      239.24     13.55 o 
   0  -6   7      771.29      832.30     24.75 o 
   1  -6   7      255.34      247.21     14.70 o 
   2  -6   7        8.85       12.97      4.36 o 
   3  -6   7      222.59      236.64     23.64 o 
   4  -6   7       23.01       23.17      6.92 o 
   5  -6   7      447.78      484.82     39.75 o 
   6  -6   7       14.76       20.61      7.07 o 
   7  -6   7       87.18      101.28     16.93 o 
   8  -6   7        1.03       -0.73      6.45 o 
   9  -6   7       33.90       21.89     16.03 o 
 -12  -5   7       19.79       21.90     12.70 o 
 -11  -5   7       17.93       12.48     14.60 o 
 -10  -5   7       19.79       26.08     17.17 o 
  -9  -5   7       29.45       36.57     15.61 o 
  -8  -5   7      227.62      282.42     45.57 o 
  -7  -5   7       81.74       98.39     34.44 o 
  -6  -5   7      193.96      202.65     15.36 o 
  -5  -5   7      344.56      341.54     26.64 o 
  -4  -5   7        2.32        5.13      4.88 o 
  -3  -5   7      151.35      154.51     13.29 o 
  -2  -5   7        6.17        7.50      6.29 o 
  -1  -5   7       78.96       71.29     18.05 o 
   0  -5   7       13.81       16.19      4.45 o 
   1  -5   7      175.98      178.38     11.70 o 
   2  -5   7      130.75      121.25     11.90 o 
   3  -5   7       14.40       16.79      5.62 o 
   4  -5   7      356.56      360.17     20.61 o 
   5  -5   7      226.19      257.87     24.49 o 
   6  -5   7       51.67       59.16     14.74 o 
   7  -5   7       15.57       15.96      5.50 o 
   8  -5   7      102.29      108.90     30.83 o 
   9  -5   7        1.19       -1.44      6.31 o 
  10  -5   7       17.88       16.45      8.95 o 
 -12  -4   7       61.23       61.81     43.59 o 
 -11  -4   7       57.37       41.56     24.47 o 
 -10  -4   7      149.67      193.15     31.54 o 
  -9  -4   7       55.28       56.91     26.35 o 
  -8  -4   7       40.74       32.97     15.42 o 
  -7  -4   7       10.42       12.75      6.46 o 
  -6  -4   7      641.53      653.85     56.00 o 
  -5  -4   7        8.17        4.57      6.86 o 
  -4  -4   7      876.45      857.00     58.21 o 
  -3  -4   7      579.70      587.37     44.28 o 
  -2  -4   7     1140.00     1199.31     40.62 o 
  -1  -4   7       54.95       41.53     10.35 o 
   0  -4   7      182.49      175.07     10.45 o 
   1  -4   7       64.23       58.24      5.49 o 
   2  -4   7      199.76      213.83     11.94 o 
   3  -4   7      464.88      485.96     28.04 o 
   4  -4   7      682.43      672.26     44.86 o 
   5  -4   7      196.05      208.65     22.92 o 
   6  -4   7       45.35       61.39     14.09 o 
   7  -4   7       47.39       53.87     13.49 o 
   8  -4   7       11.89        8.70      4.07 o 
   9  -4   7       28.34       25.19      8.81 o 
  10  -4   7       29.52       22.56     16.90 o 
  11  -4   7       15.37       16.40     11.66 o 
 -13  -3   7       69.57       61.30     45.57 o 
 -12  -3   7       42.08       55.13     36.48 o 
 -11  -3   7        4.40        4.26      3.30 o 
 -10  -3   7       17.96        9.91      6.68 o 
  -9  -3   7      313.91      333.66     18.99 o 
  -8  -3   7      310.57      295.18     24.76 o 
  -7  -3   7      460.82      440.19     15.06 o 
  -6  -3   7       23.15       24.60      7.37 o 
  -5  -3   7      219.62      206.50      9.74 o 
  -4  -3   7      337.56      339.73     16.81 o 
  -3  -3   7       17.25       15.13      4.95 o 
  -2  -3   7      104.80      111.84      8.45 o 
  -1  -3   7       62.47       64.23     12.53 o 
   0  -3   7      204.65      219.18     11.43 o 
   1  -3   7      107.70       98.48      6.61 o 
   2  -3   7       13.82       10.88      3.05 o 
   3  -3   7      622.35      590.05     41.27 o 
   4  -3   7        2.80        2.38      1.17 o 
   5  -3   7      100.75       89.83     14.07 o 
   6  -3   7       59.94       55.70      8.69 o 
   7  -3   7       57.31       64.10     13.77 o 
   8  -3   7        1.72        7.36      9.24 o 
   9  -3   7       30.93       47.19     20.25 o 
  10  -3   7        3.21        5.68      6.98 o 
  11  -3   7        7.80       11.87      7.58 o 
 -13  -2   7       15.27        8.90      7.84 o 
 -12  -2   7       81.53       85.26     32.62 o 
 -11  -2   7      131.84      121.77     43.97 o 
 -10  -2   7      222.18      251.71     65.26 o 
  -9  -2   7       79.89       86.48     30.90 o 
  -8  -2   7        0.06        0.30      5.05 o 
  -7  -2   7       27.18       26.29      6.06 o 
  -6  -2   7      609.82      621.42     18.34 o 
  -5  -2   7       17.84       16.72      3.50 o 
  -4  -2   7     1331.33     1288.19     49.67 o 
  -3  -2   7     1364.91     1488.17     51.33 o 
  -2  -2   7      222.86      229.17     16.91 o 
  -1  -2   7       27.66       62.60     16.58 o 
   0  -2   7      527.35      578.48     30.94 o 
   1  -2   7      263.34      293.77     12.31 o 
   2  -2   7      260.31      245.04     11.90 o 
   3  -2   7      282.66      266.92     13.43 o 
   4  -2   7     1393.09     1486.16     49.42 o 
   5  -2   7      573.37      428.41     66.18 o 
   6  -2   7      309.49      314.47     30.50 o 
   7  -2   7       79.32       76.83     17.84 o 
   8  -2   7       37.65       32.14      9.48 o 
   9  -2   7       32.16       37.39     14.41 o 
  10  -2   7        3.26        9.15      7.21 o 
  11  -2   7       48.00       57.73     35.50 o 
 -13  -1   7       49.72       32.29     20.91 o 
 -12  -1   7       35.03       28.78     20.53 o 
 -11  -1   7       48.62       54.01     22.73 o 
 -10  -1   7      125.69      139.90     42.31 o 
  -9  -1   7       34.79       36.74     11.10 o 
  -8  -1   7      257.66      264.36     16.35 o 
  -7  -1   7      243.94      232.10     11.07 o 
  -6  -1   7      173.86      177.81      8.20 o 
  -5  -1   7      846.09      903.53     42.41 o 
  -4  -1   7       15.27       11.79      3.10 o 
  -3  -1   7      275.01      304.80     12.24 o 
  -2  -1   7      451.86      453.59     13.76 o 
  -1  -1   7       29.07       24.78      5.07 o 
   0  -1   7        8.15        7.72      2.66 o 
   1  -1   7       30.89       39.93      9.81 o 
   2  -1   7      846.08      944.93     38.45 o 
   3  -1   7      253.31      247.76     18.25 o 
   4  -1   7      224.43      217.68      9.05 o 
   5  -1   7       41.57       29.55      7.28 o 
   6  -1   7      285.56      279.01     30.79 o 
   7  -1   7      159.96      158.61     36.68 o 
   8  -1   7       41.51       33.76      8.57 o 
   9  -1   7        9.95       13.28      5.99 o 
  10  -1   7      121.30      112.39     58.76 o 
  12  -1   7       12.85       16.42     10.46 o 
 -13   0   7       18.44       20.25     11.88 o 
 -12   0   7       15.06       18.42      9.33 o 
 -11   0   7      624.86      615.84     28.14 o 
 -10   0   7       99.80       71.30     19.14 o 
  -9   0   7       31.12       32.63     10.58 o 
  -8   0   7        3.95        8.14      3.28 o 
  -7   0   7       18.67       26.93      7.32 o 
  -6   0   7       11.34        7.41      4.71 o 
  -5   0   7       80.64       87.09      6.60 o 
  -4   0   7      309.72      300.63     15.36 o 
  -3   0   7     2149.65     2175.34     44.43 o 
  -2   0   7       16.28       15.52      3.44 o 
  -1   0   7      321.06      280.44     22.43 o 
   0   0   7      435.05      462.22     16.44 o 
   1   0   7        5.39        4.38      3.70 o 
   2   0   7      296.69      293.32     18.18 o 
   3   0   7      888.61      942.87     31.33 o 
   4   0   7       89.20       95.22     17.50 o 
   5   0   7     1510.85     1440.83     73.04 o 
   6   0   7      143.19      107.55     20.88 o 
   7   0   7      222.54      273.06     29.78 o 
   8   0   7       86.38       65.81     15.99 o 
   9   0   7       56.59       48.48     16.93 o 
  10   0   7       13.47       13.17      4.94 o 
  11   0   7        0.28        8.75      8.65 o 
  12   0   7        0.11        2.80      9.02 o 
 -11   1   7       48.80       45.43     16.05 o 
 -10   1   7      125.07      108.18     19.57 o 
  -9   1   7       33.27       29.71      9.54 o 
  -8   1   7      262.89      263.34     14.74 o 
  -7   1   7      250.11      241.00     16.18 o 
  -6   1   7      174.30      189.88      8.87 o 
  -5   1   7      839.74      881.11     34.72 o 
  -4   1   7       14.52       12.50      4.02 o 
  -3   1   7      275.59      298.74     12.44 o 
  -2   1   7      458.39      454.24     14.62 o 
  -1   1   7       27.75       19.67      4.03 o 
   0   1   7        6.77        6.25      2.72 o 
   1   1   7       30.92       31.87      4.80 o 
   2   1   7      854.82      941.15     51.78 o 
   3   1   7      256.62      248.38     12.77 o 
   4   1   7      226.90      237.11     11.74 o 
   5   1   7       41.97       36.19      6.88 o 
   6   1   7      283.57      298.07     19.56 o 
   7   1   7      158.72      152.80     25.20 o 
   8   1   7       42.45       51.63     11.98 o 
   9   1   7        9.65       19.82      8.93 o 
  10   1   7      123.10      139.50     42.95 o 
  11   1   7        1.65        3.31      5.45 o 
  12   1   7       12.62       13.04     10.35 o 
 -12   2   7       79.27       59.86     44.35 o 
 -11   2   7      129.70      109.39     53.24 o 
 -10   2   7      222.56      255.19     21.29 o 
  -9   2   7       78.53       60.79     12.22 o 
  -8   2   7        0.05        1.40      2.86 o 
  -7   2   7       26.87       33.45     10.38 o 
  -6   2   7      607.49      601.48     20.66 o 
  -5   2   7       18.77       20.39      5.17 o 
  -4   2   7     1324.98     1283.89     47.34 o 
  -3   2   7     1370.15     1454.58     46.84 o 
  -2   2   7      225.53      200.33     10.72 o 
  -1   2   7       26.76       41.08      6.22 o 
   0   2   7      531.27      554.94     18.24 o 
   1   2   7      263.67      284.81     12.92 o 
   2   2   7      257.98      238.46     12.04 o 
   3   2   7      280.39      252.24     14.08 o 
   4   2   7     1384.71     1423.90     55.53 o 
   5   2   7      569.51      588.10     35.78 o 
   6   2   7      305.45      339.69     30.08 o 
   7   2   7       77.89       80.32     12.10 o 
   8   2   7       36.92       28.90      6.62 o 
   9   2   7       32.04       34.81     11.75 o 
  10   2   7        2.94        8.72     12.48 o 
  11   2   7       48.31       47.66     23.07 o 
 -12   3   7       41.99       32.32     13.05 o 
 -11   3   7        4.47        5.02      5.03 o 
 -10   3   7       17.87       13.26      8.06 o 
  -9   3   7      315.88      320.45     21.72 o 
  -8   3   7      310.55      324.32     47.61 o 
  -7   3   7      465.15      475.70     30.29 o 
  -6   3   7       23.02       20.11      6.90 o 
  -5   3   7      221.58      203.34     29.17 o 
  -4   3   7      337.39      346.43     17.73 o 
  -3   3   7       17.52       17.00      6.31 o 
  -2   3   7      104.69      113.58      6.24 o 
  -1   3   7       67.04       63.10      5.78 o 
   0   3   7      204.78      203.43      8.76 o 
   1   3   7      108.54       92.99     11.96 o 
   2   3   7       13.72       12.20      3.60 o 
   3   3   7      619.75      499.94     64.38 o 
   4   3   7        2.74       13.08     10.31 o 
   5   3   7      100.95       99.57     18.47 o 
   6   3   7       60.06       53.78     12.27 o 
   7   3   7       58.89       52.25     12.60 o 
   8   3   7        1.73        1.93      3.00 o 
   9   3   7       31.26       37.55     14.48 o 
  10   3   7        3.25        3.04      5.52 o 
  11   3   7        7.88        9.09      9.19 o 
 -12   4   7       61.69       40.64     38.07 o 
 -11   4   7       57.96       30.98     12.93 o 
 -10   4   7      147.10      159.38     28.03 o 
  -9   4   7       55.76       50.53     13.55 o 
  -8   4   7       40.89       37.00      9.98 o 
  -7   4   7       10.27        8.60      5.04 o 
  -6   4   7      644.67      662.81     34.44 o 
  -5   4   7        7.51       10.24      4.68 o 
  -4   4   7      880.39      777.23     47.06 o 
  -3   4   7      581.20      593.78     24.93 o 
  -2   4   7     1141.26     1050.89     56.27 o 
  -1   4   7       54.97       49.70      7.12 o 
   0   4   7      180.75      171.86     10.71 o 
   1   4   7       64.37       59.47     10.01 o 
   2   4   7      204.10      185.59     14.73 o 
   3   4   7      460.48      484.14     67.41 o 
   4   4   7      681.52      711.92     66.62 o 
   5   4   7      198.97      187.16     36.27 o 
   6   4   7       46.63       48.78     12.63 o 
   7   4   7       48.82       49.30     14.70 o 
   8   4   7       12.25       10.10      4.29 o 
   9   4   7       28.53       37.35     17.48 o 
  10   4   7       28.50       31.19     22.60 o 
  11   4   7       14.79       16.10      9.53 o 
 -11   5   7       17.75       12.23      5.61 o 
 -10   5   7       19.80       14.67      5.73 o 
  -9   5   7       28.59       24.61     10.46 o 
  -8   5   7      222.73      223.21     36.39 o 
  -7   5   7       79.28       79.74     14.56 o 
  -6   5   7      199.78      179.21     28.68 o 
  -5   5   7      347.39      314.79     37.66 o 
  -4   5   7        2.50        9.14      5.89 o 
  -3   5   7      151.04      157.54     23.93 o 
  -2   5   7        5.50        8.25      2.36 o 
  -1   5   7       78.48       66.29      9.19 o 
   0   5   7       12.85       11.90      2.65 o 
   1   5   7      173.72      147.20     17.09 o 
   2   5   7      128.84      127.05     21.11 o 
   3   5   7       14.09       10.37      4.51 o 
   4   5   7      355.11      360.81     39.26 o 
   5   5   7      225.73      231.09     33.84 o 
   6   5   7       51.87       55.99     15.04 o 
   7   5   7       16.24        8.78      8.17 o 
   8   5   7      104.06       88.70     27.34 o 
   9   5   7        0.99        5.32      8.08 o 
  10   5   7       17.73       23.95     24.25 o 
 -10   6   7       25.90       12.37     10.66 o 
  -9   6   7       14.23        9.16      4.28 o 
  -8   6   7        1.18        1.51      4.72 o 
  -7   6   7       86.71       69.89     16.15 o 
  -6   6   7       26.95       26.39      7.31 o 
  -5   6   7      294.45      271.39     26.07 o 
  -4   6   7        3.65        5.54      4.90 o 
  -3   6   7     1080.67     1142.13     60.01 o 
  -2   6   7       54.88       46.49     12.14 o 
  -1   6   7      229.42      238.40     33.84 o 
   0   6   7      770.78      750.69     58.47 o 
   1   6   7      255.94      231.19     34.97 o 
   2   6   7        8.89        8.84      3.30 o 
   3   6   7      219.68      211.94     30.99 o 
   4   6   7       22.78       22.26      7.87 o 
   5   6   7      451.50      474.35     34.69 o 
   6   6   7       14.72       16.81      7.85 o 
   7   6   7       87.33       82.98     18.71 o 
   8   6   7        1.07        9.22      4.83 o 
   9   6   7       33.89       27.52     10.24 o 
 -10   7   7       39.91       28.96     12.72 o 
  -9   7   7        7.93        5.81      6.25 o 
  -8   7   7       47.43       36.73     13.74 o 
  -7   7   7       26.62       18.57      6.45 o 
  -6   7   7      150.73      143.75     35.26 o 
  -5   7   7       13.10        5.88      4.72 o 
  -4   7   7       49.84       36.78      8.70 o 
  -3   7   7      128.61      117.76     18.26 o 
  -2   7   7      114.63      116.42     20.22 o 
  -1   7   7       10.94        6.81      4.75 o 
   0   7   7       45.86       43.32      8.83 o 
   1   7   7       28.85       31.92      8.74 o 
   2   7   7      117.89      102.58     17.66 o 
   3   7   7        6.93        4.46      4.25 o 
   4   7   7       54.06       42.90     10.41 o 
   5   7   7        8.81        8.48      6.27 o 
   6   7   7       36.13       39.56     13.75 o 
   7   7   7       45.11       37.94     13.27 o 
   8   7   7       59.95       51.50     18.28 o 
  -8   8   7        1.18        3.36      3.89 o 
  -7   8   7        5.06       14.41      8.60 o 
  -6   8   7       95.61       72.17     18.04 o 
  -5   8   7       12.14       10.96      5.52 o 
  -4   8   7      215.28      152.46     35.25 o 
  -3   8   7       12.52       14.88      5.38 o 
  -2   8   7       57.49       56.68     12.21 o 
  -1   8   7        0.73        6.76      4.06 o 
   0   8   7       45.86       39.39     11.92 o 
   1   8   7       34.77       37.59     10.87 o 
   2   8   7      182.36      150.57     34.76 o 
   3   8   7       10.83        5.34      3.28 o 
   4   8   7      213.61      171.08     46.46 o 
   5   8   7       41.83       38.56     16.48 o 
   6   8   7       97.86      101.91     28.54 o 
   7   8   7       30.93       20.54     13.63 o 
  -6   9   7        5.89       11.49     11.66 o 
  -5   9   7       52.38       37.08     14.59 o 
  -4   9   7        8.03        8.09      5.01 o 
  -3   9   7        4.02        3.35      4.80 o 
  -2   9   7       21.90       15.55      6.60 o 
  -1   9   7       36.23       38.28     12.62 o 
   0   9   7        3.38        1.48      4.17 o 
   1   9   7      128.09       89.17     25.46 o 
   2   9   7        4.40        9.12      5.28 o 
   3   9   7       60.42       47.23     17.90 o 
   4   9   7       13.54        8.65      5.63 o 
   5   9   7        4.86        6.37      6.23 o 
  -3  10   7       33.81       19.23      7.44 o 
  -2  10   7      111.36       76.26     28.12 o 
  -1  10   7        6.10       13.38      6.88 o 
   0  10   7       13.05        6.26      7.23 o 
   1  10   7        8.92        8.59      5.97 o 
  -6  -9   8        7.80        8.83      7.33 o 
  -5  -9   8       24.35       20.74     13.36 o 
  -4  -9   8        0.30        1.98      6.58 o 
  -3  -9   8       63.94       62.03     39.37 o 
  -2  -9   8        0.92        2.79      3.33 o 
  -1  -9   8      102.15      117.85     43.45 o 
   0  -9   8       35.71       29.14     18.65 o 
   1  -9   8        3.88        9.52      6.31 o 
   2  -9   8        5.02        9.31      8.56 o 
   3  -9   8       53.00       45.50     27.51 o 
   4  -9   8        3.53        3.73      3.51 o 
  -8  -8   8       42.83       36.93     31.09 o 
  -7  -8   8        4.73        7.31      6.68 o 
  -6  -8   8      197.11      241.61     38.09 o 
  -5  -8   8       62.55       76.03     28.05 o 
  -4  -8   8       58.82       69.36     27.93 o 
  -3  -8   8        9.86       10.90      7.50 o 
  -2  -8   8        2.65        5.48      5.37 o 
  -1  -8   8       53.45       52.15     22.47 o 
   0  -8   8      183.60      229.74     65.20 o 
   1  -8   8       11.85        6.09      4.34 o 
   2  -8   8       44.34       52.71     22.75 o 
   3  -8   8       47.81       39.59     14.06 o 
   4  -8   8       30.90       32.54     15.27 o 
   5  -8   8        8.55        8.30      5.36 o 
   6  -8   8        0.71        0.53      3.13 o 
  -9  -7   8        1.20        5.04      6.93 o 
  -8  -7   8       66.61       61.49     50.09 o 
  -7  -7   8       44.32       40.93     18.96 o 
  -6  -7   8        0.72        2.86      7.25 o 
  -5  -7   8       82.18       90.27     26.16 o 
  -4  -7   8       80.15      101.61     35.01 o 
  -3  -7   8       61.08       68.13     16.96 o 
  -2  -7   8      114.00      128.50     43.44 o 
  -1  -7   8      107.80      117.25     33.50 o 
   0  -7   8       66.67       63.53     15.46 o 
   1  -7   8       33.22       30.99     10.13 o 
   2  -7   8       97.60      109.14     12.18 o 
   3  -7   8      180.45      193.88     15.58 o 
   4  -7   8      119.74      122.99     28.30 o 
   5  -7   8      107.79      127.71     13.85 o 
   6  -7   8      102.38       92.48     29.95 o 
   7  -7   8       57.31       53.51     28.29 o 
   8  -7   8        2.85        4.56      5.64 o 
 -11  -6   8       17.10       14.04     10.54 o 
 -10  -6   8       81.60       81.96     46.35 o 
  -9  -6   8       36.35       40.02     16.57 o 
  -8  -6   8        4.19       -0.04      9.43 o 
  -7  -6   8      287.29      326.58     26.33 o 
  -6  -6   8        1.92        6.20      7.99 o 
  -5  -6   8       30.87       36.83     17.92 o 
  -4  -6   8       83.08       65.95     19.39 o 
  -3  -6   8       43.66       50.20     19.31 o 
  -2  -6   8      241.16      230.21     19.86 o 
  -1  -6   8       15.03       13.85      6.90 o 
   0  -6   8      306.54      310.08     18.99 o 
   1  -6   8      395.29      445.23     23.13 o 
   2  -6   8       16.08        8.81      2.75 o 
   3  -6   8      108.12      126.46     28.23 o 
   4  -6   8       36.27       34.94     11.46 o 
   5  -6   8        6.18        8.66      3.51 o 
   6  -6   8        2.83        0.07      5.34 o 
   7  -6   8       53.08       39.60     19.87 o 
   8  -6   8        5.19        6.00      4.44 o 
   9  -6   8        9.23        6.09      4.82 o 
 -11  -5   8       26.46       20.59     19.86 o 
 -10  -5   8       67.17       72.72     40.88 o 
  -9  -5   8       33.75       34.67     13.20 o 
  -8  -5   8      149.91      163.95     47.21 o 
  -7  -5   8       30.55       20.12     11.07 o 
  -6  -5   8       29.25       33.01     17.21 o 
  -5  -5   8      485.09      474.14     34.38 o 
  -4  -5   8      159.46      167.45     53.40 o 
  -3  -5   8      162.08      136.47     15.43 o 
  -2  -5   8      348.13      349.78     25.20 o 
  -1  -5   8      330.89      331.03     25.16 o 
   0  -5   8      567.16      591.27     33.51 o 
   1  -5   8      278.26      307.68     16.36 o 
   2  -5   8        6.63       10.60      3.61 o 
   3  -5   8       98.83      113.93     14.25 o 
   4  -5   8      506.61      553.53     38.03 o 
   5  -5   8      120.51      128.78     17.08 o 
   6  -5   8      153.80      176.48     18.97 o 
   7  -5   8      101.73      114.30     18.32 o 
   8  -5   8       35.96       39.02     16.15 o 
   9  -5   8        6.91        5.36      4.72 o 
  10  -5   8       17.59        5.04      9.96 o 
 -12  -4   8       28.65       39.33     18.56 o 
 -11  -4   8        2.52        2.86      4.27 o 
 -10  -4   8       70.84       57.54     24.06 o 
  -9  -4   8       48.00       50.72     28.58 o 
  -8  -4   8       44.49       43.63     17.87 o 
  -7  -4   8      128.25      173.60     52.71 o 
  -6  -4   8      136.89      143.83     25.74 o 
  -5  -4   8        8.80        7.53      4.08 o 
  -4  -4   8      414.74      436.18     29.26 o 
  -3  -4   8       38.78       41.82     13.06 o 
  -2  -4   8      156.81      170.32     11.55 o 
  -1  -4   8      158.24      144.43     27.04 o 
   0  -4   8       32.16       33.70      8.07 o 
   1  -4   8      290.49      281.38     22.66 o 
   2  -4   8       85.97       62.25     17.68 o 
   3  -4   8      554.21      499.92     66.12 o 
   4  -4   8       58.97       44.82     12.91 o 
   5  -4   8       12.27        6.96      3.78 o 
   6  -4   8       17.12       17.63      5.57 o 
   7  -4   8       50.63       36.65     27.76 o 
   8  -4   8       78.57       86.10     24.53 o 
   9  -4   8       10.01       15.26     11.37 o 
  10  -4   8        7.76        8.47     10.87 o 
 -13  -3   8       26.88       22.95     12.17 o 
 -12  -3   8       31.62       28.45     16.08 o 
 -11  -3   8      266.64      338.59     62.15 o 
 -10  -3   8        9.11        7.14      8.34 o 
  -9  -3   8       95.27      113.84     39.02 o 
  -8  -3   8       27.80       26.58     15.49 o 
  -7  -3   8       98.25       96.29     24.13 o 
  -6  -3   8       27.37       31.85      8.86 o 
  -5  -3   8      143.58      143.76     15.57 o 
  -4  -3   8      392.86      382.86     33.18 o 
  -3  -3   8     1442.75     1614.92     51.87 o 
  -2  -3   8      283.20      301.68     15.10 o 
  -1  -3   8      813.14      824.25     34.08 o 
   0  -3   8       33.46       43.96     11.11 o 
   1  -3   8      203.37      218.01     10.94 o 
   2  -3   8      479.11      509.79     20.51 o 
   3  -3   8      539.69      511.29     44.89 o 
   4  -3   8       44.53       30.20      7.90 o 
   5  -3   8      227.02      240.64     38.09 o 
   6  -3   8       27.52       21.87      6.37 o 
   7  -3   8      113.06      125.49     37.04 o 
   8  -3   8       14.51       20.87      9.40 o 
   9  -3   8        5.31       18.97     10.53 o 
  10  -3   8       75.83       71.72     52.81 o 
  11  -3   8       26.14       21.82     21.16 o 
 -13  -2   8       25.75       25.02     18.09 o 
 -12  -2   8      150.07      163.85     31.68 o 
 -11  -2   8       48.80       42.96     16.48 o 
 -10  -2   8       62.01       69.96     21.51 o 
  -9  -2   8       38.24       43.93     14.38 o 
  -8  -2   8      514.81      516.01     23.27 o 
  -7  -2   8       14.67       14.08      4.15 o 
  -6  -2   8      578.76      582.33     26.39 o 
  -5  -2   8       26.15       28.45      5.34 o 
  -4  -2   8      295.74      292.96     12.90 o 
  -3  -2   8      394.47      434.03     16.91 o 
  -2  -2   8       60.67       67.53     14.15 o 
  -1  -2   8      137.21      122.72      6.92 o 
   0  -2   8      835.35      837.54     34.89 o 
   1  -2   8       88.69       88.22      9.59 o 
   2  -2   8      350.99      358.70     23.98 o 
   3  -2   8      299.00      288.84     22.21 o 
   4  -2   8      162.19      143.29     27.96 o 
   5  -2   8        1.03        1.91      2.43 o 
   6  -2   8       57.42       57.64     16.66 o 
   7  -2   8       33.57       24.44      7.82 o 
   8  -2   8       99.28       98.78     38.20 o 
   9  -2   8       18.37       19.90     16.23 o 
  10  -2   8       46.72       47.45     34.06 o 
  11  -2   8       15.92       12.42     15.99 o 
 -13  -1   8       24.34       18.84      9.44 o 
 -12  -1   8       89.11       77.89     44.95 o 
 -11  -1   8       66.90       65.85     23.61 o 
 -10  -1   8      139.56      148.61     30.70 o 
  -9  -1   8      223.97      243.31     18.67 o 
  -8  -1   8       96.35      105.12     24.72 o 
  -7  -1   8       51.91       44.62     10.13 o 
  -6  -1   8       12.25        9.91      2.47 o 
  -5  -1   8      684.57      677.51     20.59 o 
  -4  -1   8       12.48       14.19      3.59 o 
  -3  -1   8       43.38       45.17      8.45 o 
  -2  -1   8      230.87      227.58     13.47 o 
  -1  -1   8      426.84      415.37     16.65 o 
   0  -1   8      729.54      672.38     47.64 o 
   1  -1   8      155.86      172.57      9.01 o 
   2  -1   8       98.90       91.36      8.87 o 
   3  -1   8      349.05      312.20     24.80 o 
   4  -1   8      964.69      888.38    118.33 o 
   5  -1   8      325.28      265.01     25.74 o 
   6  -1   8      222.28      212.83     28.36 o 
   7  -1   8       68.26       60.69     17.85 o 
   8  -1   8       76.87       78.09     18.17 o 
   9  -1   8        6.77        7.28      4.65 o 
  10  -1   8       60.08       59.10     38.20 o 
  11  -1   8       22.86       30.58     14.79 o 
 -12   0   8       64.07       34.66     23.88 o 
 -11   0   8       17.46       18.63      6.50 o 
 -10   0   8      361.53      325.76     20.06 o 
  -9   0   8      208.57      209.92     29.14 o 
  -8   0   8       10.74       12.84      5.01 o 
  -7   0   8      324.54      342.07     26.84 o 
  -6   0   8        1.42        3.29      3.37 o 
  -5   0   8      813.93      831.52     23.52 o 
  -4   0   8       92.34      106.90      9.00 o 
  -3   0   8      271.41      269.31     16.23 o 
  -2   0   8       65.13       54.65      6.69 o 
  -1   0   8        0.43        2.63      2.81 o 
   0   0   8      776.85      809.25     33.40 o 
   1   0   8      249.23      253.78     20.70 o 
   2   0   8       17.42       29.52      8.34 o 
   3   0   8      411.89      397.82     21.57 o 
   4   0   8      213.30      214.84     13.70 o 
   5   0   8        3.98        5.65      3.78 o 
   6   0   8      372.08      312.63     18.47 o 
   7   0   8      306.36      289.32     31.40 o 
   8   0   8        8.96       15.53      6.35 o 
   9   0   8       91.36      103.45     27.28 o 
  10   0   8       39.93       42.48     19.40 o 
  11   0   8      185.92      240.08     24.50 o 
 -12   1   8       86.97       62.31     42.79 o 
 -11   1   8       65.77       44.88     17.20 o 
 -10   1   8      138.11      139.14     12.23 o 
  -9   1   8      228.16      218.71     20.64 o 
  -8   1   8       95.36       95.64     18.86 o 
  -7   1   8       52.94       48.36     12.12 o 
  -6   1   8       12.97        6.41      3.00 o 
  -5   1   8      679.75      668.83     24.48 o 
  -4   1   8       13.91       17.35      5.40 o 
  -3   1   8       46.14       44.36      5.89 o 
  -2   1   8      232.64      229.92     17.17 o 
  -1   1   8      429.68      437.23     19.76 o 
   0   1   8      730.34      807.10     37.87 o 
   1   1   8      154.99      161.22     10.12 o 
   2   1   8      100.31      101.94      9.60 o 
   3   1   8      347.12      326.64     15.61 o 
   4   1   8      963.89     1055.65     30.36 o 
   5   1   8      321.05      312.54     22.10 o 
   6   1   8      218.24      204.49     31.19 o 
   7   1   8       68.85       62.69     12.43 o 
   8   1   8       77.68      104.33     20.89 o 
   9   1   8        6.42        5.59      4.59 o 
  10   1   8       60.00       51.53     15.88 o 
  11   1   8       22.17       23.30     11.57 o 
 -12   2   8      149.73      159.87     27.86 o 
 -11   2   8       49.33       38.68     17.71 o 
 -10   2   8       63.23       57.45     32.28 o 
  -9   2   8       38.33       35.63      7.85 o 
  -8   2   8      516.77      510.06     22.60 o 
  -7   2   8       15.75       15.44      4.34 o 
  -6   2   8      576.41      571.06     28.41 o 
  -5   2   8       26.54       24.32      6.35 o 
  -4   2   8      297.88      285.99     11.68 o 
  -3   2   8      391.59      382.87     17.54 o 
  -2   2   8       60.56       71.58      8.86 o 
  -1   2   8      136.57      132.08      8.83 o 
   0   2   8      843.04      800.27     25.36 o 
   1   2   8       87.71       96.84      9.32 o 
   2   2   8      349.37      324.31     15.97 o 
   3   2   8      299.39      287.87     13.09 o 
   4   2   8      165.36      168.13     22.96 o 
   5   2   8        0.90        3.34      3.54 o 
   6   2   8       58.45       61.05     10.91 o 
   7   2   8       33.01       36.93      8.67 o 
   8   2   8       99.77      110.98     28.61 o 
   9   2   8       18.85       16.87      8.30 o 
  10   2   8       46.99       52.44     20.93 o 
  11   2   8       16.11       17.55      9.31 o 
 -13   3   8       27.51       12.51     15.67 o 
 -12   3   8       31.45       23.38     10.57 o 
 -11   3   8      264.53      271.84     30.56 o 
 -10   3   8        9.20        8.16      5.46 o 
  -9   3   8       93.83      111.17     24.48 o 
  -8   3   8       27.07       27.80      8.57 o 
  -7   3   8       98.68      104.52     21.32 o 
  -6   3   8       27.22       30.73      8.56 o 
  -5   3   8      144.88      133.69     26.77 o 
  -4   3   8      392.52      351.67     26.85 o 
  -3   3   8     1452.15     1465.81     47.09 o 
  -2   3   8      282.75      290.12      9.99 o 
  -1   3   8      811.94      813.63     33.22 o 
   0   3   8       34.33       35.04      5.87 o 
   1   3   8      201.75      218.14     21.18 o 
   2   3   8      480.35      450.10     19.92 o 
   3   3   8      535.67      499.91     20.68 o 
   4   3   8       44.08       42.13      8.55 o 
   5   3   8      225.21      249.24     36.58 o 
   6   3   8       27.67       23.29      6.14 o 
   7   3   8      112.78      122.52     19.60 o 
   8   3   8       14.68       21.06      5.71 o 
   9   3   8        5.13        6.24      7.09 o 
  10   3   8       75.91       81.04     33.38 o 
  11   3   8       25.90       29.67     13.76 o 
 -12   4   8       28.71       18.99      9.64 o 
 -11   4   8        2.48        4.81      4.63 o 
 -10   4   8       69.75       44.91     19.52 o 
  -9   4   8       48.24       41.17     11.60 o 
  -8   4   8       43.30       41.27     11.13 o 
  -7   4   8      127.71      121.62     23.77 o 
  -6   4   8      140.49      144.25     27.55 o 
  -5   4   8        8.77        9.70      5.71 o 
  -4   4   8      416.09      352.19     82.74 o 
  -3   4   8       39.63       39.03     10.24 o 
  -2   4   8      155.40      158.60      9.14 o 
  -1   4   8      161.06      149.74     10.65 o 
   0   4   8       30.78       19.79      3.82 o 
   1   4   8      292.76      270.71     21.29 o 
   2   4   8       82.90       59.42      9.91 o 
   3   4   8      556.93      580.89     37.06 o 
   4   4   8       58.66       51.78     14.46 o 
   5   4   8       12.32        5.81      4.74 o 
   6   4   8       16.74       10.65      5.10 o 
   7   4   8       51.86       55.63     13.45 o 
   8   4   8       78.91       65.34     15.43 o 
   9   4   8        9.37       15.14      8.81 o 
  10   4   8        7.69       13.40      7.51 o 
 -11   5   8       26.52       19.38      9.82 o 
 -10   5   8       67.96       48.78     22.49 o 
  -9   5   8       32.72       22.90      6.85 o 
  -8   5   8      150.87      122.34     30.40 o 
  -7   5   8       31.07       19.48      5.69 o 
  -6   5   8       29.89       29.97      7.18 o 
  -5   5   8      485.74      427.57     29.08 o 
  -4   5   8      155.22      137.70     25.57 o 
  -3   5   8      160.98      153.13     22.22 o 
  -2   5   8      343.88      334.25     15.49 o 
  -1   5   8      332.34      314.44     12.15 o 
   0   5   8      568.44      547.21     33.83 o 
   1   5   8      275.90      216.41     28.62 o 
   2   5   8        6.97        6.78      2.29 o 
   3   5   8      100.39       91.40     23.50 o 
   4   5   8      502.55      477.51     72.55 o 
   5   5   8      123.36      127.28     22.09 o 
   6   5   8      156.42      182.84     32.09 o 
   7   5   8      102.12      114.00     27.80 o 
   8   5   8       35.57       33.29     10.22 o 
   9   5   8        7.27        5.39      9.72 o 
  10   5   8       17.38       22.40     12.40 o 
 -11   6   8       16.83        6.17      4.89 o 
 -10   6   8       81.32       42.63     21.57 o 
  -9   6   8       35.91       27.62     12.07 o 
  -8   6   8        4.08        6.26      5.13 o 
  -7   6   8      283.99      276.09     19.69 o 
  -6   6   8        2.00        7.68      4.96 o 
  -5   6   8       32.07       38.21      9.41 o 
  -4   6   8       84.19       56.81     13.46 o 
  -3   6   8       43.88       37.56     11.11 o 
  -2   6   8      238.91      219.84     16.30 o 
  -1   6   8       16.43       11.56      3.54 o 
   0   6   8      307.34      304.87     39.16 o 
   1   6   8      388.19      384.65     47.57 o 
   2   6   8       16.33       11.95      4.29 o 
   3   6   8      108.10      101.78     19.84 o 
   4   6   8       36.57       38.12      9.11 o 
   5   6   8        6.34        5.56      8.84 o 
   6   6   8        2.63       15.30     17.01 o 
   7   6   8       53.03       34.42     14.22 o 
   8   6   8        5.17       12.97      5.86 o 
   9   6   8        9.16       12.98     15.18 o 
  -9   7   8        1.15       12.28      7.43 o 
  -8   7   8       67.11       47.09     18.87 o 
  -7   7   8       45.07       32.56     12.16 o 
  -6   7   8        0.85        1.60      3.87 o 
  -5   7   8       81.30       81.19     17.24 o 
  -4   7   8       80.50       69.24     16.93 o 
  -3   7   8       62.21       62.53     15.11 o 
  -2   7   8      116.57      114.24     19.20 o 
  -1   7   8      107.75       92.02     19.87 o 
   0   7   8       65.97       53.57     12.05 o 
   1   7   8       32.97       27.88      7.88 o 
   2   7   8       97.94       67.81     13.01 o 
   3   7   8      179.46      150.92     25.74 o 
   4   7   8      119.45       90.26     21.76 o 
   5   7   8      107.19      105.78     32.69 o 
   6   7   8      104.32       96.78     32.08 o 
   7   7   8       57.45       52.60     19.39 o 
   8   7   8        2.90        6.91      5.12 o 
  -8   8   8       43.77       39.67     13.17 o 
  -7   8   8        4.50        3.53      3.32 o 
  -6   8   8      197.56      199.07     28.62 o 
  -5   8   8       62.43       50.89     13.36 o 
  -4   8   8       60.04       49.28     12.68 o 
  -3   8   8        9.85       14.52      5.66 o 
  -2   8   8        2.80        3.70      4.85 o 
  -1   8   8       53.86       46.04     10.72 o 
   0   8   8      182.45      176.69     31.43 o 
   1   8   8       11.20       11.10      5.54 o 
   2   8   8       42.01       28.48     12.26 o 
   3   8   8       47.38       34.40     13.27 o 
   4   8   8       30.32       37.51     14.01 o 
   5   8   8        8.86       13.38      7.35 o 
   6   8   8        0.64        6.70      6.30 o 
  -6   9   8        7.76        8.32      5.66 o 
  -5   9   8       24.86       13.74      6.25 o 
  -4   9   8        0.32        5.51      4.32 o 
  -3   9   8       65.94       46.25     15.52 o 
  -2   9   8        0.90        5.40      5.77 o 
  -1   9   8      102.89       78.58     26.19 o 
   0   9   8       34.92       23.53      9.35 o 
   1   9   8        3.81       11.11      5.78 o 
   2   9   8        5.01        8.06      4.08 o 
   3   9   8       53.52       31.91     13.86 o 
   4   9   8        3.60        4.66      6.32 o 
  -5  -9   9      157.95      120.01     59.29 o 
  -4  -9   9       13.90       17.62     10.88 o 
  -3  -9   9       84.37       80.59     43.51 o 
  -2  -9   9       29.31       22.88     22.62 o 
  -1  -9   9       35.80       23.73     15.24 o 
   0  -9   9       11.61       14.63     10.68 o 
   1  -9   9       43.63       46.29     25.96 o 
   2  -9   9       65.55       47.92     34.85 o 
  -7  -8   9       17.57       26.18     16.20 o 
  -6  -8   9      118.15      104.69     58.93 o 
  -5  -8   9       25.13       35.61     17.68 o 
  -4  -8   9       33.31       42.02     30.44 o 
  -3  -8   9       25.75       28.96     12.15 o 
  -2  -8   9       98.25      107.04     52.09 o 
  -1  -8   9       15.76       21.22     13.03 o 
   0  -8   9       30.22       37.54     11.73 o 
   1  -8   9        4.14        7.59      5.02 o 
   2  -8   9        8.81       11.66     10.24 o 
   3  -8   9       12.33       11.09      6.80 o 
   4  -8   9       95.23       63.21     35.76 o 
   5  -8   9       47.79       37.45     21.79 o 
  -9  -7   9       10.37       11.54      6.27 o 
  -8  -7   9       61.59       54.51     47.16 o 
  -7  -7   9       25.00       29.67     15.64 o 
  -6  -7   9       63.99       54.19     29.68 o 
  -5  -7   9       95.71      106.10     37.84 o 
  -4  -7   9      126.61      164.44     45.06 o 
  -3  -7   9        0.98        7.45      6.67 o 
  -2  -7   9      183.02      207.95     59.15 o 
  -1  -7   9       41.27       52.22     15.13 o 
   0  -7   9      182.96      250.96     69.07 o 
   1  -7   9       30.45       32.22     10.32 o 
   2  -7   9       72.03       72.61     10.04 o 
   3  -7   9       55.30       49.70     17.07 o 
   4  -7   9       35.82       44.82     13.55 o 
   5  -7   9       45.75       47.94     16.78 o 
   6  -7   9       21.84       15.99      9.73 o 
   7  -7   9       13.28        9.80      5.57 o 
 -10  -6   9       40.28       34.75     22.75 o 
  -9  -6   9       72.16       85.19     37.46 o 
  -8  -6   9       43.38       48.37     19.58 o 
  -7  -6   9       14.39       17.80     16.68 o 
  -6  -6   9       64.05       63.97     33.48 o 
  -5  -6   9       36.80       38.48     22.95 o 
  -4  -6   9      198.63      189.47     14.99 o 
  -3  -6   9       62.77       86.26     28.87 o 
  -2  -6   9       21.08       20.19      9.65 o 
  -1  -6   9      531.34      645.95     29.00 o 
   0  -6   9       26.09       21.44     10.53 o 
   1  -6   9       18.56       19.52     11.07 o 
   2  -6   9       92.96       99.08      9.07 o 
   3  -6   9       55.30       64.45     13.92 o 
   4  -6   9       53.83       46.11     16.98 o 
   5  -6   9      177.34      197.35     35.58 o 
   6  -6   9       15.97        8.24      5.34 o 
   7  -6   9      153.13      200.70     25.55 o 
   8  -6   9        4.70        6.11      6.01 o 
 -11  -5   9       33.77       41.03     31.16 o 
 -10  -5   9       13.59        7.78     10.32 o 
  -9  -5   9       16.72       18.30      9.37 o 
  -8  -5   9       53.50       58.16     25.30 o 
  -7  -5   9       56.42       40.97     16.08 o 
  -6  -5   9        4.11        5.11      8.69 o 
  -5  -5   9       61.89       75.12     24.58 o 
  -4  -5   9      106.43      121.91     38.70 o 
  -3  -5   9      182.57      207.89     47.01 o 
  -2  -5   9      184.78      197.52     60.73 o 
  -1  -5   9      158.09      170.19     48.68 o 
   0  -5   9      454.24      452.44     39.99 o 
   1  -5   9       64.38       57.38     13.91 o 
   2  -5   9      271.76      279.91     23.83 o 
   3  -5   9      109.21      104.05     36.64 o 
   4  -5   9       47.45       55.88     23.48 o 
   5  -5   9       42.83       47.46     22.10 o 
   6  -5   9       48.92       51.36     19.63 o 
   7  -5   9       12.40       12.88     12.72 o 
   8  -5   9        3.49       10.12      9.24 o 
   9  -5   9        0.61        4.68      6.54 o 
 -12  -4   9       31.60       17.37     11.31 o 
 -11  -4   9       37.76       24.35     26.07 o 
 -10  -4   9      132.93      151.67     22.34 o 
  -9  -4   9      141.54      150.48     59.67 o 
  -8  -4   9       46.29       57.36     29.09 o 
  -7  -4   9        1.83       -0.34      8.49 o 
  -6  -4   9      192.48      170.86     25.96 o 
  -5  -4   9      203.11      203.53     15.12 o 
  -4  -4   9      322.20      321.78     16.71 o 
  -3  -4   9      137.89      146.16     21.92 o 
  -2  -4   9      172.69      183.43     10.08 o 
  -1  -4   9      132.60      139.69     23.36 o 
   0  -4   9      145.95      118.27     13.15 o 
   1  -4   9       89.46       71.94     12.41 o 
   2  -4   9      298.25      278.09     41.52 o 
   3  -4   9       17.53       13.79      5.34 o 
   4  -4   9      180.25      231.14     54.13 o 
   5  -4   9      208.33      254.15     52.63 o 
   6  -4   9      336.72      398.50     85.28 o 
   7  -4   9        6.37        0.44      6.87 o 
   8  -4   9       49.52       58.23     23.14 o 
   9  -4   9       47.43       59.83     28.09 o 
  10  -4   9        1.56        5.55      7.05 o 
 -12  -3   9       44.86       39.90     21.29 o 
 -11  -3   9       79.92       83.34     46.26 o 
 -10  -3   9        2.65        7.33     11.69 o 
  -9  -3   9       48.46       51.00     23.72 o 
  -8  -3   9       15.35       12.58      6.05 o 
  -7  -3   9      279.70      287.68     16.32 o 
  -6  -3   9       63.64       61.54     14.33 o 
  -5  -3   9     1056.50     1149.64     51.76 o 
  -4  -3   9       35.26       50.86     11.19 o 
  -3  -3   9      374.54      334.85     25.29 o 
  -2  -3   9      469.86      504.13     49.26 o 
  -1  -3   9       38.29       50.76     13.29 o 
   0  -3   9       50.51       61.19     14.92 o 
   1  -3   9      283.71      290.95     18.36 o 
   2  -3   9      395.70      431.37     25.64 o 
   3  -3   9      410.87      447.89     25.75 o 
   4  -3   9      405.25      433.40     48.82 o 
   5  -3   9       32.97       30.69     11.57 o 
   6  -3   9      147.64      198.08     40.83 o 
   7  -3   9      115.11      133.43     38.96 o 
   8  -3   9       14.10       33.98     15.55 o 
   9  -3   9       24.11       33.82     16.32 o 
  10  -3   9        6.86        9.25      9.43 o 
 -13  -2   9       49.41       30.11     21.59 o 
 -12  -2   9       91.07       86.48     44.98 o 
 -11  -2   9      114.56      101.51     49.86 o 
 -10  -2   9       87.03      101.01     38.95 o 
  -9  -2   9       70.73       64.91     19.96 o 
  -8  -2   9      107.95       98.91     23.33 o 
  -7  -2   9       50.93       54.68     13.46 o 
  -6  -2   9      321.41      317.17     11.78 o 
  -5  -2   9      227.74      225.20     12.63 o 
  -4  -2   9      329.27      345.70     11.87 o 
  -3  -2   9      522.26      552.72     20.41 o 
  -2  -2   9      812.23      723.13     78.79 o 
  -1  -2   9      195.03      205.90     11.06 o 
   0  -2   9      125.59      124.77      8.95 o 
   1  -2   9       99.99      114.40     19.44 o 
   2  -2   9      240.02      248.21     15.66 o 
   3  -2   9      132.01      110.18     15.79 o 
   4  -2   9      202.85      145.08     34.63 o 
   5  -2   9      140.81      129.94     17.70 o 
   6  -2   9      178.48      171.44     24.83 o 
   7  -2   9       46.49       43.26     15.05 o 
   8  -2   9       29.79       32.72     10.47 o 
   9  -2   9       88.64       91.46     50.77 o 
  10  -2   9        7.83        4.08      4.82 o 
  11  -2   9       32.20       23.03     15.21 o 
 -12  -1   9      271.46      294.96     41.78 o 
 -11  -1   9       17.19       14.29      6.52 o 
 -10  -1   9       22.30       18.92      5.69 o 
  -9  -1   9       67.32       51.53     15.52 o 
  -8  -1   9      325.38      353.20     19.67 o 
  -7  -1   9       96.91       88.75     14.91 o 
  -6  -1   9       60.40       66.01     13.73 o 
  -5  -1   9      581.05      582.83     25.29 o 
  -4  -1   9      130.73      132.93      5.94 o 
  -3  -1   9      646.98      658.31     23.31 o 
  -2  -1   9      605.53      539.73     34.95 o 
  -1  -1   9      131.75      125.94      6.91 o 
   0  -1   9      564.26      578.78     24.60 o 
   1  -1   9      145.67      146.08     12.79 o 
   2  -1   9      320.91      314.04     18.13 o 
   3  -1   9       71.10       61.76     19.03 o 
   4  -1   9       32.31       25.60      5.72 o 
   5  -1   9      221.11      213.97     25.20 o 
   6  -1   9      178.61      198.84     32.32 o 
   7  -1   9       46.13       42.60     11.35 o 
   8  -1   9       92.86       79.27     22.04 o 
   9  -1   9        9.63       17.37      7.53 o 
  10  -1   9       56.06       67.42     31.94 o 
  11  -1   9       27.76       36.26     19.40 o 
 -12   0   9        0.37       -0.69      6.23 o 
 -11   0   9      205.35      198.34     14.17 o 
 -10   0   9      152.51      135.68     31.09 o 
  -9   0   9       12.65       27.43      7.39 o 
  -8   0   9      227.41      214.39     18.97 o 
  -7   0   9       65.28       50.74     14.53 o 
  -6   0   9       42.20       32.58      9.85 o 
  -5   0   9      301.38      296.00     39.17 o 
  -4   0   9        0.90        2.91      2.36 o 
  -3   0   9        6.48        6.33      3.55 o 
  -2   0   9      320.57      344.04     17.42 o 
  -1   0   9      863.65      804.20     36.60 o 
   0   0   9       17.44       24.07      7.48 o 
   1   0   9      190.14      195.38     10.23 o 
   2   0   9      861.99      929.86     36.34 o 
   3   0   9      187.45      169.44     16.96 o 
   4   0   9       13.40       19.63      4.87 o 
   5   0   9      539.82      534.90     32.36 o 
   6   0   9       11.68       10.70      2.90 o 
   7   0   9       42.98       56.21     13.48 o 
   8   0   9        0.29        3.54      4.08 o 
   9   0   9        9.21        5.80      3.83 o 
  10   0   9       45.50       34.60     30.24 o 
  11   0   9        0.03        4.80      4.29 o 
 -12   1   9      270.96      306.06     27.57 o 
 -11   1   9       17.15       15.17      8.72 o 
 -10   1   9       22.82       17.38      7.27 o 
  -9   1   9       67.75       47.96     11.51 o 
  -8   1   9      323.74      324.40     39.72 o 
  -7   1   9       95.05       92.39     20.54 o 
  -6   1   9       57.00       60.56      5.59 o 
  -5   1   9      579.65      590.51     28.61 o 
  -4   1   9      132.09      139.64     17.04 o 
  -3   1   9      644.27      685.10     27.18 o 
  -2   1   9      605.77      561.42     25.36 o 
  -1   1   9      128.51      133.79     10.12 o 
   0   1   9      564.50      589.87     26.33 o 
   1   1   9      149.86      139.51     13.89 o 
   2   1   9      321.50      334.79     17.87 o 
   3   1   9       72.13       73.28     13.63 o 
   4   1   9       32.11       35.47      8.80 o 
   5   1   9      219.52      225.28     35.25 o 
   6   1   9      180.85      192.38     25.23 o 
   7   1   9       47.63       42.96     14.06 o 
   8   1   9       92.62       80.78     21.95 o 
   9   1   9        9.05        6.66      5.03 o 
  10   1   9       57.23       55.00     22.38 o 
  11   1   9       28.03       44.44     25.99 o 
 -13   2   9       49.63       30.18     35.19 o 
 -12   2   9       90.69       75.81     58.58 o 
 -11   2   9      114.30       94.74     43.00 o 
 -10   2   9       86.56       81.43     25.67 o 
  -9   2   9       70.31       83.61     22.70 o 
  -8   2   9      111.84       89.55     11.67 o 
  -7   2   9       51.99       36.92     11.20 o 
  -6   2   9      323.27      316.43     17.81 o 
  -5   2   9      230.63      228.23     14.54 o 
  -4   2   9      324.39      329.09     14.38 o 
  -3   2   9      527.93      537.32     20.07 o 
  -2   2   9      806.53      775.92     28.22 o 
  -1   2   9      194.75      172.72     19.20 o 
   0   2   9      121.45      119.71      9.02 o 
   1   2   9      100.10      118.02     14.72 o 
   2   2   9      241.41      240.23     15.72 o 
   3   2   9      128.76      107.06     20.19 o 
   4   2   9      202.03      175.86     20.18 o 
   5   2   9      142.98      158.10     24.35 o 
   6   2   9      174.43      155.44     24.09 o 
   7   2   9       47.29       41.69      9.09 o 
   8   2   9       28.76       37.47     14.97 o 
   9   2   9       88.35       99.92     31.37 o 
  10   2   9        8.11       14.09      5.83 o 
  11   2   9       32.22       32.73     33.20 o 
 -12   3   9       44.69       29.91     16.90 o 
 -11   3   9       80.75       76.76     26.18 o 
 -10   3   9        2.43        8.62      7.03 o 
  -9   3   9       48.21       38.06     11.22 o 
  -8   3   9       16.05       17.88      6.13 o 
  -7   3   9      283.09      300.98     49.42 o 
  -6   3   9       63.56       66.82     14.01 o 
  -5   3   9     1059.34     1047.55     41.83 o 
  -4   3   9       34.89       37.36     11.79 o 
  -3   3   9      376.32      308.62     21.71 o 
  -2   3   9      464.19      450.58     15.48 o 
  -1   3   9       38.87       34.73      7.34 o 
   0   3   9       51.61       59.08     12.11 o 
   1   3   9      280.74      238.49     26.39 o 
   2   3   9      395.58      366.05     39.65 o 
   3   3   9      413.91      345.86     49.85 o 
   4   3   9      405.35      250.32     91.73 o 
   5   3   9       32.72       32.77      8.90 o 
   6   3   9      149.84      160.06     23.83 o 
   7   3   9      115.64      114.19     21.67 o 
   8   3   9       13.77       28.43     13.38 o 
   9   3   9       23.50       36.85     14.79 o 
  10   3   9        6.86        8.57      6.39 o 
 -12   4   9       31.03       14.34     11.01 o 
 -11   4   9       37.56       22.36      9.07 o 
 -10   4   9      133.02      103.63     34.85 o 
  -9   4   9      140.70      145.04     39.47 o 
  -8   4   9       45.43       57.97     13.81 o 
  -7   4   9        2.09        2.09      5.48 o 
  -6   4   9      192.50      172.94     30.77 o 
  -5   4   9      201.64      201.99     38.96 o 
  -4   4   9      323.91      356.02     64.02 o 
  -3   4   9      136.00      129.49     23.01 o 
  -2   4   9      177.27      170.11     10.83 o 
  -1   4   9      128.69      123.94      6.54 o 
   0   4   9      147.70      135.98     24.55 o 
   1   4   9       86.84       65.59     11.98 o 
   2   4   9      298.19      184.31     51.82 o 
   3   4   9       18.68       13.60      5.46 o 
   4   4   9      178.76      193.35     23.37 o 
   5   4   9      206.42      197.88     31.35 o 
   6   4   9      341.34      348.02     47.73 o 
   7   4   9        6.87        9.62      4.68 o 
   8   4   9       50.51       55.64     21.56 o 
   9   4   9       48.21       57.48     23.14 o 
  10   4   9        1.56        5.37      6.59 o 
 -11   5   9       33.89       18.82     14.85 o 
 -10   5   9       13.36        6.31      6.64 o 
  -9   5   9       16.64       14.63      6.22 o 
  -8   5   9       53.39       49.28     12.97 o 
  -7   5   9       55.78       42.58     12.80 o 
  -6   5   9        3.40        9.11      7.15 o 
  -5   5   9       60.36       56.99     11.31 o 
  -4   5   9      107.02       92.02     17.29 o 
  -3   5   9      185.61      172.87     28.31 o 
  -2   5   9      184.50      177.56     11.45 o 
  -1   5   9      158.09      156.73     13.22 o 
   0   5   9      459.24      366.13     54.70 o 
   1   5   9       62.54       50.27     10.01 o 
   2   5   9      265.46      258.40     35.95 o 
   3   5   9      106.91       85.64     14.89 o 
   4   5   9       49.32       40.70     10.04 o 
   5   5   9       43.25       37.25     13.64 o 
   6   5   9       48.41       48.53     10.51 o 
   7   5   9       11.80        8.94      5.35 o 
   8   5   9        3.50        4.77      3.71 o 
   9   5   9        0.48        3.09      5.83 o 
 -10   6   9       40.08       28.05     15.54 o 
  -9   6   9       71.81       64.15     23.40 o 
  -8   6   9       43.89       40.71     15.05 o 
  -7   6   9       14.94       16.60      7.94 o 
  -6   6   9       65.67       52.24     13.50 o 
  -5   6   9       36.86       36.19      9.85 o 
  -4   6   9      195.67      176.18     27.67 o 
  -3   6   9       63.42       60.06     14.80 o 
  -2   6   9       20.95       13.97      5.16 o 
  -1   6   9      529.60      561.59     29.63 o 
   0   6   9       26.67       22.26      5.09 o 
   1   6   9       19.51       24.37      5.51 o 
   2   6   9       92.84       76.63     18.17 o 
   3   6   9       54.10       46.94     14.69 o 
   4   6   9       55.07       40.72     11.83 o 
   5   6   9      177.38      158.93     40.98 o 
   6   6   9       15.98       12.87      7.41 o 
   7   6   9      154.09      150.43     41.30 o 
   8   6   9        4.45        6.60      5.08 o 
  -9   7   9        9.85        5.20      4.34 o 
  -8   7   9       62.34       34.66     13.79 o 
  -7   7   9       24.97       19.76      7.05 o 
  -6   7   9       62.08       57.34     16.50 o 
  -5   7   9       96.36       77.64     19.42 o 
  -4   7   9      125.68      130.17     20.81 o 
  -3   7   9        1.21        7.50      4.82 o 
  -2   7   9      182.51      164.50     24.04 o 
  -1   7   9       40.14       35.97     10.77 o 
   0   7   9      183.74      167.61     10.44 o 
   1   7   9       29.80       29.99     10.83 o 
   2   7   9       69.28       64.30     15.90 o 
   3   7   9       56.14       36.97     11.89 o 
   4   7   9       36.01       40.62     13.22 o 
   5   7   9       45.73       36.34     14.23 o 
   6   7   9       22.31       18.96      9.39 o 
   7   7   9       13.77        8.50      6.57 o 
  -7   8   9       17.06       13.36      6.18 o 
  -6   8   9      119.10       65.53     26.77 o 
  -5   8   9       25.25       21.34      9.28 o 
  -4   8   9       33.71       31.74     13.25 o 
  -3   8   9       26.73       16.93      8.08 o 
  -2   8   9       99.76       90.51     20.72 o 
  -1   8   9       16.32       17.51      7.88 o 
   0   8   9       30.73       22.49      8.64 o 
   1   8   9        3.92        4.68      3.51 o 
   2   8   9        8.79       11.99      6.05 o 
   3   8   9       12.25        8.64      5.22 o 
   4   8   9       94.61       56.05     21.91 o 
   5   8   9       48.77       46.90     17.14 o 
  -5   9   9      159.99       83.11     30.62 o 
  -4   9   9       14.18       11.38      6.73 o 
  -3   9   9       85.03       62.85     22.23 o 
  -2   9   9       28.67       25.13      8.48 o 
  -1   9   9       36.07       24.20      8.40 o 
   0   9   9       11.96       11.76      5.67 o 
   1   9   9       42.14       37.17     14.84 o 
   2   9   9       65.83       32.69     17.86 o 
   3   9   9       59.21       47.31     21.18 o 
  -4  -9  10       22.95       21.65     16.55 o 
  -3  -9  10       93.14      114.78     15.58 o 
  -2  -9  10        6.12        7.21      9.15 o 
  -1  -9  10       44.20       43.31     25.26 o 
   0  -9  10       11.24       12.07     12.41 o 
   1  -9  10       20.42       26.63     15.76 o 
   2  -9  10       37.61       28.24     14.30 o 
  -7  -8  10       21.55       16.40      9.55 o 
  -6  -8  10       25.43       23.82     14.98 o 
  -5  -8  10        4.35        4.54      6.49 o 
  -4  -8  10       58.23       68.39     33.97 o 
  -3  -8  10       27.57       25.22     19.88 o 
  -2  -8  10       46.87       43.26     16.39 o 
  -1  -8  10      131.88      134.56     56.19 o 
   0  -8  10        6.51       15.14      6.65 o 
   1  -8  10       11.13        7.61      6.51 o 
   2  -8  10       79.05       71.80     32.94 o 
   3  -8  10       16.97       15.86      8.88 o 
   4  -8  10       23.56       19.84     10.88 o 
   5  -8  10       64.00       47.46     34.22 o 
  -9  -7  10        5.00        4.88      9.21 o 
  -8  -7  10       19.63       14.32      9.21 o 
  -7  -7  10       82.44       86.13     38.18 o 
  -5  -7  10       56.04       47.38     28.06 o 
  -4  -7  10      196.04      210.81     17.51 o 
  -3  -7  10       32.69       52.93     28.34 o 
  -2  -7  10      138.91      156.77     59.79 o 
  -1  -7  10      103.36      142.47     48.27 o 
   0  -7  10       30.62       41.16     11.63 o 
   1  -7  10       85.29       83.65     34.72 o 
   2  -7  10       18.12       17.15      9.88 o 
   3  -7  10       25.78       30.19     12.06 o 
   4  -7  10       25.01       18.58     13.82 o 
   5  -7  10       75.37       78.41     46.49 o 
   6  -7  10       66.49       78.72     40.30 o 
 -10  -6  10       30.27       34.78     23.57 o 
  -9  -6  10       26.79       19.34     22.29 o 
  -8  -6  10       17.32       18.08      9.50 o 
  -7  -6  10       26.51       32.66     20.85 o 
  -6  -6  10       26.05       15.49     13.54 o 
  -5  -6  10       48.91       68.49     22.35 o 
  -4  -6  10       19.17       26.90     10.16 o 
  -3  -6  10      181.63      211.56     63.24 o 
  -2  -6  10      368.41      366.83     22.38 o 
  -1  -6  10       28.76       33.15      9.99 o 
   0  -6  10       85.32       95.97     17.87 o 
   1  -6  10       17.78       25.71     12.54 o 
   2  -6  10        0.03        3.08      3.99 o 
   3  -6  10       36.44       54.87     20.63 o 
   4  -6  10       10.73       10.69      7.94 o 
   5  -6  10       32.83       33.50     19.52 o 
   6  -6  10      178.59      265.25     43.31 o 
   7  -6  10        1.05        4.42     11.41 o 
   8  -6  10       19.78       18.49     16.05 o 
 -11  -5  10       16.72       11.31     14.05 o 
 -10  -5  10      165.57      181.31     46.99 o 
  -9  -5  10       25.54       18.22     10.43 o 
  -8  -5  10       47.98       46.36     32.10 o 
  -7  -5  10       60.48       55.07     28.48 o 
  -6  -5  10        0.20       -2.82      7.84 o 
  -5  -5  10      118.61      142.08     33.98 o 
  -4  -5  10      108.16      137.12     49.49 o 
  -3  -5  10      132.34      151.42     45.48 o 
  -2  -5  10      265.87      258.38     25.70 o 
  -1  -5  10      168.53      170.06     13.59 o 
   0  -5  10      245.72      236.23     25.25 o 
   1  -5  10       27.50       26.55      9.71 o 
   2  -5  10      148.04      172.56     39.27 o 
   3  -5  10       11.60       12.12      8.75 o 
   4  -5  10       77.31       88.60     42.24 o 
   5  -5  10       29.06       33.13     15.83 o 
   6  -5  10      199.89      226.59     64.19 o 
   7  -5  10       75.69       80.42     36.71 o 
   8  -5  10       17.82       23.94     13.16 o 
 -11  -4  10      110.48      127.63     26.65 o 
 -10  -4  10        5.33        5.76      4.26 o 
  -9  -4  10       28.90       36.01     16.73 o 
  -8  -4  10       19.34       26.20     12.17 o 
  -7  -4  10      101.73       99.98     33.38 o 
  -6  -4  10       84.25       71.31     23.31 o 
  -5  -4  10       50.45       54.96     16.71 o 
  -4  -4  10      246.30      285.65     17.93 o 
  -3  -4  10       78.09       84.59     17.04 o 
  -2  -4  10      451.77      436.15     34.48 o 
  -1  -4  10      313.79      344.60     27.01 o 
   0  -4  10      405.12      431.26     23.94 o 
   1  -4  10       46.04       53.46     14.10 o 
   2  -4  10      185.38      147.15     19.95 o 
   3  -4  10       31.43       30.95     14.60 o 
   4  -4  10       70.44       76.01     17.90 o 
   5  -4  10      300.32      368.26     89.60 o 
   6  -4  10       22.96       25.13      9.97 o 
   7  -4  10       37.40       45.00     20.15 o 
   8  -4  10        4.29        2.92      5.29 o 
   9  -4  10       14.21       14.98      8.50 o 
 -12  -3  10       17.17       15.41     15.02 o 
 -11  -3  10      199.76      229.13     47.35 o 
 -10  -3  10       36.53       42.41     22.92 o 
  -9  -3  10      297.39      336.16     42.28 o 
  -8  -3  10        2.57        2.82      3.80 o 
  -7  -3  10       30.53       41.45     12.78 o 
  -6  -3  10       66.50       69.94     16.84 o 
  -5  -3  10       74.16       76.65     20.09 o 
  -4  -3  10      273.24      263.92     15.92 o 
  -3  -3  10      278.62      276.16     13.99 o 
  -2  -3  10       84.82      102.27     21.09 o 
  -1  -3  10      388.71      425.47     26.42 o 
   0  -3  10        8.29        9.08      5.12 o 
   1  -3  10      275.07      271.09     26.15 o 
   2  -3  10      105.83      118.49     17.29 o 
   3  -3  10       87.19       82.82      9.33 o 
   4  -3  10       51.88       56.90     14.22 o 
   5  -3  10      181.83      225.51     54.35 o 
   6  -3  10       77.47      105.59     31.77 o 
   7  -3  10       73.49       96.34     38.04 o 
   8  -3  10       25.38       38.17     19.21 o 
   9  -3  10       88.80       79.49     44.13 o 
  10  -3  10       40.27       28.84     22.12 o 
 -12  -2  10       64.50       48.26     25.88 o 
 -11  -2  10       88.02       69.21     34.19 o 
 -10  -2  10      123.59      146.44     25.01 o 
  -9  -2  10        3.28        4.84      4.81 o 
  -8  -2  10       22.98       26.28      8.12 o 
  -7  -2  10      150.98      156.22     19.37 o 
  -6  -2  10      102.81       99.38     18.15 o 
  -5  -2  10       54.60       49.58     12.20 o 
  -4  -2  10      354.21      357.69     19.40 o 
  -3  -2  10      150.68      140.30     24.97 o 
  -2  -2  10     1046.47     1097.06     50.03 o 
  -1  -2  10      216.87      221.77     11.56 o 
   0  -2  10      129.09      143.78     20.89 o 
   1  -2  10       27.67       24.71      6.83 o 
   2  -2  10      658.41      658.63     31.72 o 
   3  -2  10       23.11       20.81      6.16 o 
   4  -2  10       53.04       66.73     15.42 o 
   5  -2  10      344.93      313.56     26.56 o 
   6  -2  10       46.82       52.14     12.48 o 
   7  -2  10       59.24       73.93     26.93 o 
   8  -2  10        1.48        2.32      5.18 o 
   9  -2  10       53.48       51.94     22.95 o 
  10  -2  10       22.01       21.68     16.79 o 
 -12  -1  10       80.63       59.51     31.35 o 
 -11  -1  10       21.58       31.55     13.68 o 
 -10  -1  10      328.16      365.19     41.26 o 
  -9  -1  10       17.82       20.27      6.75 o 
  -8  -1  10       26.50       30.12      9.29 o 
  -7  -1  10       63.86       55.70     16.39 o 
  -6  -1  10       68.98       63.02     13.15 o 
  -5  -1  10      499.29      447.85     21.74 o 
  -4  -1  10      599.43      634.98     30.97 o 
  -3  -1  10      459.21      431.91     18.84 o 
  -2  -1  10      780.44      811.64     28.67 o 
  -1  -1  10      457.77      463.30     22.25 o 
   0  -1  10      281.26      274.59     15.30 o 
   1  -1  10      227.09      179.19     16.66 o 
   2  -1  10        5.38        4.90      5.92 o 
   3  -1  10      150.24      178.70     33.93 o 
   4  -1  10       75.84       49.27     10.64 o 
   5  -1  10      178.93      159.88     12.38 o 
   6  -1  10      202.17      184.93     36.05 o 
   7  -1  10       27.87       24.84      8.38 o 
   8  -1  10       23.04       24.45      9.95 o 
   9  -1  10       20.10       24.39     14.55 o 
  10  -1  10       36.51       25.19     18.97 o 
 -12   0  10        9.90       12.12     14.82 o 
 -11   0  10       20.28       26.45      9.34 o 
 -10   0  10      192.12      207.61     11.71 o 
  -9   0  10       35.00       26.89      7.99 o 
  -8   0  10        7.66       11.47      4.70 o 
  -7   0  10        0.29        2.32      4.10 o 
  -6   0  10       16.06       12.90      5.02 o 
  -5   0  10        8.09       17.69      6.30 o 
  -4   0  10       39.43       49.78     12.63 o 
  -3   0  10      219.92      236.02     16.11 o 
  -2   0  10      541.17      583.97     22.69 o 
  -1   0  10        3.71        6.38      4.32 o 
   0   0  10       92.86      100.35     19.50 o 
   1   0  10       80.70       85.90     20.14 o 
   2   0  10       81.48      103.36     21.51 o 
   3   0  10       57.80       58.82     11.68 o 
   4   0  10        2.09        4.35      3.35 o 
   5   0  10      143.30      171.14     20.16 o 
   6   0  10      112.87      146.31     32.04 o 
   7   0  10       94.24       96.26     26.11 o 
   8   0  10      111.40       84.68     33.83 o 
   9   0  10        4.39        6.94      5.77 o 
  10   0  10        0.18       -2.07     11.31 o 
 -13   1  10       60.25       40.25     34.88 o 
 -12   1  10       79.33       55.67     42.49 o 
 -11   1  10       21.43       42.71     20.32 o 
 -10   1  10      329.50      325.23     50.65 o 
  -9   1  10       18.84       15.65      5.55 o 
  -8   1  10       24.68       30.63      8.40 o 
  -7   1  10       65.46       61.23     14.27 o 
  -6   1  10       68.53       65.74     10.33 o 
  -5   1  10      504.85      490.33     22.64 o 
  -4   1  10      599.90      636.08     32.46 o 
  -3   1  10      454.15      469.83     20.34 o 
  -2   1  10      776.65      786.27     33.52 o 
  -1   1  10      463.50      464.96     21.21 o 
   0   1  10      284.09      300.25     37.47 o 
   1   1  10      229.54      210.96     14.60 o 
   2   1  10        5.27        5.05      3.76 o 
   3   1  10      151.47      165.70     30.00 o 
   4   1  10       74.94       69.42     11.78 o 
   5   1  10      181.53      183.15     25.03 o 
   6   1  10      202.63      195.26     26.51 o 
   7   1  10       26.90       21.53      7.12 o 
   8   1  10       23.22       25.77     11.98 o 
   9   1  10       19.45       17.46      7.85 o 
  10   1  10       36.33       37.36     17.90 o 
 -12   2  10       63.30       34.67     33.89 o 
 -11   2  10       88.39       57.07     53.13 o 
 -10   2  10      122.91      102.30     54.69 o 
  -9   2  10        3.29       -0.34     10.81 o 
  -8   2  10       23.92       25.49     14.38 o 
  -7   2  10      151.97      138.74     11.01 o 
  -6   2  10       99.42      103.30      8.01 o 
  -5   2  10       56.59       47.96      9.43 o 
  -4   2  10      355.60      383.78     23.42 o 
  -3   2  10      147.62      134.49     13.44 o 
  -2   2  10     1043.92     1095.18     52.50 o 
  -1   2  10      214.92      250.43     16.98 o 
   0   2  10      126.45      127.50     11.97 o 
   1   2  10       26.05       29.13      8.00 o 
   2   2  10      657.18      671.56     27.45 o 
   3   2  10       23.85       17.73      5.52 o 
   4   2  10       50.60       59.71     11.49 o 
   5   2  10      342.27      326.58     37.47 o 
   6   2  10       47.34       33.30      7.48 o 
   7   2  10       59.61       81.55     17.13 o 
   8   2  10        1.43        7.14      5.24 o 
   9   2  10       52.67       54.04     19.56 o 
  10   2  10       23.05       24.32     13.29 o 
 -12   3  10       18.02       13.51      7.61 o 
 -11   3  10      199.81      192.07     22.39 o 
 -10   3  10       36.67       28.34     11.41 o 
  -9   3  10      297.39      311.31     54.98 o 
  -8   3  10        2.66        7.04      5.48 o 
  -7   3  10       30.21       43.79     10.00 o 
  -6   3  10       68.65       72.69     18.16 o 
  -5   3  10       73.81       67.90     17.40 o 
  -4   3  10      270.69      248.07     16.85 o 
  -3   3  10      279.83      260.29     15.77 o 
  -2   3  10       85.81       75.65      5.49 o 
  -1   3  10      385.15      377.67     21.82 o 
   0   3  10        8.00       10.07      5.39 o 
   1   3  10      273.65      294.75     32.76 o 
   2   3  10      106.04      138.45     20.25 o 
   3   3  10       87.27       87.94     14.36 o 
   4   3  10       52.07       56.64     10.21 o 
   5   3  10      181.92      189.16     30.66 o 
   6   3  10       77.58       82.31     16.43 o 
   7   3  10       73.93       70.62     14.29 o 
   8   3  10       25.65       22.32     15.41 o 
   9   3  10       89.03       74.10     39.82 o 
  10   3  10       41.08       30.50     12.94 o 
 -11   4  10      111.34       68.91     31.90 o 
 -10   4  10        5.11        8.64      7.65 o 
  -9   4  10       28.71       37.57     13.71 o 
  -8   4  10       19.25       19.70      7.24 o 
  -7   4  10       99.78       86.40     17.27 o 
  -6   4  10       86.19       79.22     16.71 o 
  -5   4  10       51.14       47.09     15.79 o 
  -4   4  10      249.12      254.47     49.36 o 
  -3   4  10       78.52       70.05      7.34 o 
  -2   4  10      456.46      402.10     26.35 o 
  -1   4  10      313.87      306.80     19.85 o 
   0   4  10      408.57      438.47     31.91 o 
   1   4  10       47.29       60.08     10.75 o 
   2   4  10      182.41      175.89     22.79 o 
   3   4  10       31.74       31.38      7.65 o 
   4   4  10       72.09       65.38     11.46 o 
   5   4  10      304.06      335.44     26.14 o 
   6   4  10       22.68       17.91      6.31 o 
   7   4  10       36.93       33.12     10.12 o 
   8   4  10        4.43        8.26      6.96 o 
   9   4  10       13.75       13.88      8.94 o 
 -11   5  10       16.19        9.95      6.88 o 
 -10   5  10      165.28      106.87     53.02 o 
  -9   5  10       25.37       12.77     10.06 o 
  -8   5  10       48.89       40.43     17.04 o 
  -7   5  10       59.50       51.90     15.91 o 
  -6   5  10        0.30        2.82      5.37 o 
  -5   5  10      119.79      103.97     24.47 o 
  -4   5  10      107.02      106.85     23.96 o 
  -3   5  10      132.72      128.48     24.83 o 
  -2   5  10      266.72      263.39     13.49 o 
  -1   5  10      166.36      164.65      9.43 o 
   0   5  10      240.81      234.04     16.31 o 
   1   5  10       27.10       34.60      8.08 o 
   2   5  10      146.09      137.36     21.41 o 
   3   5  10       12.32       13.30      4.11 o 
   4   5  10       77.71       72.51     11.28 o 
   5   5  10       29.04       30.21      7.47 o 
   6   5  10      200.41      192.44     29.73 o 
   7   5  10       76.54       64.01     17.20 o 
   8   5  10       17.55       18.29     12.72 o 
 -10   6  10       31.01       18.11     10.07 o 
  -9   6  10       26.57       15.60      8.89 o 
  -8   6  10       18.44       16.75      5.82 o 
  -7   6  10       26.85       19.88      8.50 o 
  -6   6  10       25.56       18.13      8.50 o 
  -5   6  10       46.88       61.77     18.40 o 
  -4   6  10       18.42       10.15      6.14 o 
  -3   6  10      178.94      151.77     22.97 o 
  -2   6  10      369.45      372.43     43.00 o 
  -1   6  10       28.73       18.37      7.20 o 
   0   6  10       83.15       76.32     15.51 o 
   1   6  10       18.80       18.60      6.03 o 
   2   6  10        0.03        5.53      3.85 o 
   3   6  10       34.93       20.39      6.43 o 
   4   6  10       10.65        9.61      5.07 o 
   5   6  10       33.22       29.16      9.20 o 
   6   6  10      179.10      223.59     31.49 o 
   7   6  10        1.04        9.99      5.65 o 
   8   6  10       19.76       17.71     16.05 o 
  -9   7  10        4.71        8.15      6.77 o 
  -8   7  10       19.39       17.02      9.61 o 
  -7   7  10       82.95       60.38     19.00 o 
  -6   7  10       13.62       14.46      8.71 o 
  -5   7  10       57.11       43.28     10.16 o 
  -4   7  10      195.16      156.43     34.03 o 
  -3   7  10       31.73       31.27      9.41 o 
  -2   7  10      141.15      120.81     24.15 o 
  -1   7  10      104.03       86.33     24.43 o 
   0   7  10       31.23       26.11     10.21 o 
   1   7  10       87.24       65.95     16.53 o 
   2   7  10       19.08       18.83      7.37 o 
   3   7  10       26.44       21.16      6.65 o 
   4   7  10       24.30       14.57      7.77 o 
   5   7  10       75.16       56.25     21.60 o 
   6   7  10       66.00       49.83     17.57 o 
  -7   8  10       22.16       10.66      3.82 o 
  -6   8  10       25.65       14.24      6.05 o 
  -5   8  10        4.30        6.93      4.16 o 
  -4   8  10       57.38       28.58     11.81 o 
  -3   8  10       28.08       28.24     10.26 o 
  -2   8  10       46.87       33.64     10.00 o 
  -1   8  10      130.25       99.82     29.40 o 
   0   8  10        6.47        7.42      4.67 o 
   1   8  10       11.48       11.96      6.87 o 
   2   8  10       78.77       63.02     19.77 o 
   3   8  10       16.50       14.10      8.45 o 
   4   8  10       22.94       18.09     14.12 o 
   5   8  10       64.53       36.60     35.08 o 
  -4   9  10       22.24       17.49      7.95 o 
  -3   9  10       93.21       57.91     21.84 o 
  -2   9  10        6.29        6.80      4.89 o 
  -1   9  10       42.62       24.64     12.32 o 
   0   9  10       10.99       13.69      6.91 o 
   1   9  10       20.42       15.54      8.19 o 
   2   9  10       36.70       22.86     11.93 o 
  -6  -8  11       50.53       35.63     35.88 o 
  -5  -8  11       81.06       87.64     52.56 o 
  -4  -8  11       88.65      102.89     48.82 o 
  -3  -8  11      239.38      280.56     21.13 o 
  -2  -8  11       63.67       57.52     34.58 o 
  -1  -8  11       17.67       21.24     13.13 o 
   0  -8  11       40.96       38.42     31.49 o 
   1  -8  11       38.29       39.31     20.25 o 
   2  -8  11        6.79       12.04      7.62 o 
   3  -8  11       43.27       42.12     22.41 o 
  -8  -7  11       20.29       12.63     10.82 o 
  -7  -7  11       40.40       47.55     22.25 o 
  -6  -7  11       66.19       94.68     18.68 o 
  -5  -7  11        4.46       -2.83      8.88 o 
  -4  -7  11       27.21       26.54     14.77 o 
  -3  -7  11       57.92       52.99     20.19 o 
  -2  -7  11       92.81      105.44     37.18 o 
  -1  -7  11      101.19      111.30     39.06 o 
   0  -7  11       21.09       34.58     14.55 o 
   1  -7  11       44.72       58.52     21.06 o 
   2  -7  11       33.46       35.50     20.84 o 
   3  -7  11       52.28       61.24     24.91 o 
   4  -7  11        4.89        4.23      4.46 o 
   5  -7  11       20.09       25.89     17.89 o 
  -9  -6  11      106.38       71.96     60.43 o 
  -8  -6  11       23.54       16.92     10.34 o 
  -7  -6  11       34.85       31.75     25.08 o 
  -6  -6  11       78.61       91.70     44.56 o 
  -5  -6  11       14.66       10.35      6.05 o 
  -4  -6  11      287.11      312.33     24.97 o 
  -3  -6  11       26.35       31.78      9.31 o 
  -2  -6  11        3.33        5.11      6.37 o 
  -1  -6  11      277.76      308.06     34.32 o 
   0  -6  11       42.60       50.42     24.41 o 
   1  -6  11      124.74      147.41     44.73 o 
   2  -6  11       84.23      101.86     38.93 o 
   3  -6  11        8.03       16.71      9.05 o 
   4  -6  11       92.31      102.90     63.25 o 
   5  -6  11       15.11        9.40      8.49 o 
   6  -6  11        4.27        3.27      5.21 o 
   7  -6  11        7.21       21.31     13.42 o 
 -10  -5  11       43.25       34.83     22.07 o 
  -9  -5  11       18.88       28.45     16.32 o 
  -8  -5  11       14.34       14.66      8.06 o 
  -7  -5  11       37.81       36.79     16.23 o 
  -6  -5  11        1.58        6.14      3.54 o 
  -5  -5  11       19.78       17.40     10.43 o 
  -4  -5  11       10.78       11.60      6.76 o 
  -3  -5  11       74.06       73.50     18.08 o 
  -2  -5  11       12.59       12.03      5.49 o 
  -1  -5  11       69.55       64.24     20.29 o 
   0  -5  11       10.97       11.96      5.72 o 
   1  -5  11      131.35      133.71     35.39 o 
   2  -5  11       43.70       63.69     18.22 o 
   3  -5  11       22.14       37.21     10.28 o 
   4  -5  11        7.60        3.72      5.79 o 
   5  -5  11       32.16       32.79     19.50 o 
   6  -5  11       15.64       16.86      7.92 o 
   7  -5  11       47.69       41.60     30.41 o 
   8  -5  11       22.76       33.07     22.88 o 
 -11  -4  11       45.70       33.64     24.30 o 
 -10  -4  11       48.77       34.97     41.06 o 
  -9  -4  11       26.70       28.01     16.43 o 
  -8  -4  11       86.26       84.46     36.95 o 
  -7  -4  11       36.03       39.12     15.18 o 
  -6  -4  11      135.62      136.28     21.02 o 
  -5  -4  11       60.53       67.43     18.57 o 
  -4  -4  11      137.51      142.84     29.43 o 
  -3  -4  11      103.41      107.84     22.38 o 
  -2  -4  11       74.34       76.28     19.19 o 
  -1  -4  11      232.08      233.80     24.66 o 
   0  -4  11      353.08      345.93     20.82 o 
   1  -4  11      344.16      310.15     39.95 o 
   2  -4  11       36.24       42.63     13.39 o 
   3  -4  11       93.75      121.07     30.88 o 
   4  -4  11       68.73       74.10     20.78 o 
   5  -4  11       42.88       74.12     23.14 o 
   6  -4  11       81.15      104.66     29.53 o 
   7  -4  11       37.54       50.80     25.74 o 
   8  -4  11       65.56       68.99     26.85 o 
   9  -4  11       26.82       29.53     19.81 o 
 -12  -3  11       11.10        6.77      9.85 o 
 -11  -3  11        3.64        5.74      6.64 o 
 -10  -3  11      114.39      131.99     43.44 o 
  -9  -3  11       38.50       28.04     11.38 o 
  -8  -3  11        7.21       10.83      4.99 o 
  -7  -3  11       19.70       22.16      8.37 o 
  -6  -3  11       96.33       93.38     21.57 o 
  -5  -3  11       63.79       84.32     19.26 o 
  -4  -3  11       65.97       81.69     16.05 o 
  -3  -3  11      197.82      219.53     32.90 o 
  -2  -3  11       35.97       42.51     10.83 o 
  -1  -3  11      247.28      257.73     41.02 o 
   0  -3  11      464.01      496.68     27.59 o 
   1  -3  11      161.00      168.32     30.69 o 
   2  -3  11      148.38      132.90     30.44 o 
   3  -3  11       63.57       69.62     20.73 o 
   4  -3  11        3.95        3.33      3.97 o 
   5  -3  11       81.22       91.10     29.30 o 
   6  -3  11       85.18      123.62     37.70 o 
   7  -3  11        8.24       13.47     11.21 o 
   8  -3  11      170.66      217.48     34.60 o 
   9  -3  11       37.34       51.63     26.49 o 
 -12  -2  11       47.01       43.19     27.81 o 
 -11  -2  11       38.87       36.91     19.43 o 
 -10  -2  11      227.59      249.23     15.93 o 
  -9  -2  11       79.11       72.67     17.57 o 
  -8  -2  11       53.04       59.30     16.55 o 
  -7  -2  11      128.18      144.16     26.54 o 
  -6  -2  11       91.33      115.73     19.88 o 
  -5  -2  11      315.55      334.17     18.72 o 
  -4  -2  11      269.68      247.68     11.45 o 
  -3  -2  11      729.42      658.52     73.07 o 
  -2  -2  11      248.47      285.67     41.62 o 
  -1  -2  11      258.81      289.17     41.65 o 
   0  -2  11      284.19      318.18     21.33 o 
   1  -2  11      223.12      229.51     13.72 o 
   2  -2  11      154.07      156.36     22.16 o 
   3  -2  11      403.90      461.67     24.89 o 
   4  -2  11       43.57       54.62     10.47 o 
   5  -2  11       57.17       77.22     20.34 o 
   6  -2  11       90.20       83.63     25.59 o 
   7  -2  11       61.82       55.75     30.25 o 
   8  -2  11       79.18      105.11     46.29 o 
   9  -2  11       22.66       17.51     13.16 o 
 -12  -1  11       41.92       27.26     25.22 o 
 -11  -1  11       12.85        9.33      6.16 o 
 -10  -1  11       63.11       65.61     21.50 o 
  -9  -1  11       13.04       17.78      6.97 o 
  -8  -1  11       30.01       31.11     10.07 o 
  -7  -1  11       70.26       65.27     15.63 o 
  -6  -1  11       71.95       89.21     19.31 o 
  -5  -1  11      109.97      109.99     14.23 o 
  -4  -1  11       36.93       37.12      9.81 o 
  -3  -1  11      332.75      377.67     26.74 o 
  -2  -1  11       22.72       22.08      6.77 o 
  -1  -1  11      106.30      125.88     20.00 o 
   0  -1  11       69.14       90.30     19.82 o 
   1  -1  11      232.25      251.16     20.01 o 
   2  -1  11      202.77      218.51     25.56 o 
   3  -1  11      126.41      146.67     27.45 o 
   4  -1  11       25.43       23.26      5.87 o 
   5  -1  11       17.26       14.72      5.07 o 
   6  -1  11        1.49        4.07      3.73 o 
   7  -1  11      180.53      180.51     26.94 o 
   8  -1  11       43.89       45.16     25.01 o 
   9  -1  11       14.77       20.60     19.06 o 
  10  -1  11        6.20       24.29     18.14 o 
 -12   0  11       63.26       57.11     42.62 o 
 -11   0  11        8.73       13.36     11.41 o 
 -10   0  11        3.41        2.97      2.41 o 
  -9   0  11      276.19      292.39     12.73 o 
  -8   0  11        0.62        4.03      3.07 o 
  -7   0  11      258.57      322.78     23.63 o 
  -6   0  11      282.33      267.99     19.57 o 
  -5   0  11      131.58      119.55      9.18 o 
  -4   0  11     2497.45     2593.28     47.36 o 
  -3   0  11       12.52        9.05      4.04 o 
  -2   0  11       66.22       63.27     18.22 o 
  -1   0  11      649.01      635.27     34.74 o 
   0   0  11      537.31      557.06     29.91 o 
   1   0  11      329.51      352.68     21.89 o 
   2   0  11      132.02      138.38     21.15 o 
   3   0  11       62.18       60.06     13.25 o 
   4   0  11      107.56      123.23     21.11 o 
   5   0  11       61.92       44.72      9.33 o 
   6   0  11       29.71       31.76     12.16 o 
   7   0  11       36.78       38.65     10.75 o 
   8   0  11        2.03        7.65      4.85 o 
   9   0  11       65.76       71.86     36.42 o 
  10   0  11       73.49       86.35     50.39 o 
 -12   1  11       42.68       28.23     23.98 o 
 -11   1  11       13.68       14.63      7.33 o 
 -10   1  11       62.56       51.39     38.95 o 
  -9   1  11       12.73       12.98      7.74 o 
  -8   1  11       31.29       26.13      7.20 o 
  -7   1  11       69.61       64.88     16.57 o 
  -6   1  11       69.95       83.00     18.76 o 
  -5   1  11      108.08      104.90     18.94 o 
  -4   1  11       36.88       34.11      9.29 o 
  -3   1  11      330.08      332.76     27.83 o 
  -2   1  11       22.94       29.41      7.79 o 
  -1   1  11      101.93      106.34      9.91 o 
   0   1  11       70.51       93.66     23.75 o 
   1   1  11      233.89      265.88     20.30 o 
   2   1  11      199.16      174.17     26.39 o 
   3   1  11      125.07      114.68     20.37 o 
   4   1  11       24.32       20.49      6.07 o 
   5   1  11       18.06       24.50      6.64 o 
   6   1  11        1.44        5.76      3.64 o 
   7   1  11      178.00      178.36     42.93 o 
   8   1  11       44.12       40.38     16.50 o 
   9   1  11       13.96       16.30     10.34 o 
  10   1  11        6.56       19.05      9.50 o 
 -12   2  11       47.39       46.22     35.00 o 
 -11   2  11       39.88       30.40     20.96 o 
 -10   2  11      229.66      196.85     69.68 o 
  -9   2  11       79.65       60.96     23.23 o 
  -8   2  11       51.36       52.08     19.22 o 
  -7   2  11      127.58      165.21     52.49 o 
  -6   2  11       90.50       88.75     14.96 o 
  -5   2  11      313.84      305.74     20.44 o 
  -4   2  11      268.27      289.46     16.20 o 
  -3   2  11      725.34      755.20     29.27 o 
  -2   2  11      249.16      227.25     23.81 o 
  -1   2  11      258.31      262.91     17.37 o 
   0   2  11      284.49      295.52     18.61 o 
   1   2  11      227.26      227.90     18.40 o 
   2   2  11      157.43      156.65     23.72 o 
   3   2  11      401.23      451.74     23.98 o 
   4   2  11       42.29       46.97      8.59 o 
   5   2  11       59.70       69.44     12.58 o 
   6   2  11       90.93       81.87     16.10 o 
   7   2  11       62.27       65.62     14.48 o 
   8   2  11       78.87       80.66     33.76 o 
   9   2  11       23.02       17.67     13.31 o 
 -12   3  11       10.98        5.79      6.76 o 
 -11   3  11        3.91       10.68      5.60 o 
 -10   3  11      113.24      112.54     36.35 o 
  -9   3  11       38.59       28.16     10.21 o 
  -8   3  11        6.88       10.28      6.78 o 
  -7   3  11       20.51       27.40      9.14 o 
  -6   3  11       94.46       98.18     23.01 o 
  -5   3  11       65.75       63.75     16.24 o 
  -4   3  11       65.09       64.62      4.56 o 
  -3   3  11      197.29      173.01     20.01 o 
  -2   3  11       37.91       27.19      6.87 o 
  -1   3  11      247.88      231.50     18.06 o 
   0   3  11      463.01      506.95     26.38 o 
   1   3  11      159.93      160.15     24.41 o 
   2   3  11      147.37      134.96     21.00 o 
   3   3  11       63.67       71.17     12.75 o 
   4   3  11        3.70        5.21      3.18 o 
   5   3  11       81.75       75.80     15.06 o 
   6   3  11       85.65       86.02     15.96 o 
   7   3  11        8.31       16.38      6.79 o 
   8   3  11      170.99      152.77     61.19 o 
   9   3  11       37.22       27.90     15.32 o 
 -11   4  11       45.68       21.98     13.50 o 
 -10   4  11       48.29       49.78     20.80 o 
  -9   4  11       26.61       11.97      6.30 o 
  -8   4  11       87.54       90.63     24.53 o 
  -7   4  11       35.22       32.29     12.40 o 
  -6   4  11      134.81      116.63     25.19 o 
  -5   4  11       62.20       54.67     12.68 o 
  -4   4  11      138.58      108.98     19.29 o 
  -3   4  11      103.45       88.82      8.66 o 
  -2   4  11       76.63       74.80      7.29 o 
  -1   4  11      234.57      236.72     23.40 o 
   0   4  11      348.89      368.29     22.37 o 
   1   4  11      339.50      354.57     22.68 o 
   2   4  11       36.91       43.64      9.63 o 
   3   4  11       94.56      107.00     17.19 o 
   4   4  11       70.57       64.90     13.31 o 
   5   4  11       43.67       37.85      9.88 o 
   6   4  11       81.39       63.87     18.24 o 
   7   4  11       36.86       46.40     17.27 o 
   8   4  11       65.75       65.01     29.46 o 
   9   4  11       26.51       41.02     27.02 o 
 -10   5  11       44.27       31.18     14.90 o 
  -9   5  11       19.49       14.65      7.69 o 
  -8   5  11       14.81       13.19      6.32 o 
  -7   5  11       37.65       32.08     11.44 o 
  -6   5  11        1.35        3.45      4.31 o 
  -5   5  11       19.43       17.74      7.05 o 
  -4   5  11       11.15       13.51      7.01 o 
  -3   5  11       73.30       63.09     17.32 o 
  -2   5  11       13.32       14.49      7.60 o 
  -1   5  11       70.73       66.42     12.74 o 
   0   5  11       10.65        9.65      3.64 o 
   1   5  11      131.93      123.84     19.88 o 
   2   5  11       43.84       48.56     11.00 o 
   3   5  11       22.73       19.76      6.77 o 
   4   5  11        8.28       11.11      6.54 o 
   5   5  11       32.34       34.20      8.69 o 
   6   5  11       16.21       14.43      6.46 o 
   7   5  11       47.86       35.32      9.45 o 
   8   5  11       22.58       20.54     11.12 o 
  -9   6  11      107.46       70.11     31.07 o 
  -8   6  11       23.96       19.73     11.70 o 
  -7   6  11       35.25       41.86     14.82 o 
  -6   6  11       77.62       74.50     26.98 o 
  -5   6  11       14.55       10.65      7.58 o 
  -4   6  11      287.12      268.35     50.88 o 
  -3   6  11       25.86       10.44     11.79 o 
  -2   6  11        3.76        8.52      6.89 o 
  -1   6  11      278.04      268.94     50.40 o 
   0   6  11       43.18       32.66      8.98 o 
   1   6  11      123.96      102.52     24.48 o 
   2   6  11       84.60       86.47     19.28 o 
   3   6  11        8.25       10.51      4.53 o 
   4   6  11       91.53       96.41     26.40 o 
   5   6  11       14.93       11.43      6.70 o 
   6   6  11        3.91        9.35      5.81 o 
   7   6  11        7.03       10.76      5.78 o 
  -8   7  11       21.05       13.24      7.34 o 
  -7   7  11       41.74       26.79     11.43 o 
  -6   7  11       65.72       61.67     24.79 o 
  -5   7  11        4.21        5.28      5.82 o 
  -4   7  11       26.51       17.92      8.55 o 
  -3   7  11       56.29       50.53     14.90 o 
  -2   7  11       92.11       87.72     25.21 o 
  -1   7  11      101.64       79.06     28.08 o 
   0   7  11       21.52       21.36     10.71 o 
   1   7  11       45.16       52.75     16.99 o 
   2   7  11       33.48       28.76     10.67 o 
   3   7  11       52.14       35.95     14.93 o 
   4   7  11        4.93        8.18      4.54 o 
   5   7  11       20.31       16.50      7.49 o 
  -6   8  11       51.04       31.18     14.49 o 
  -5   8  11       81.04       65.09     19.18 o 
  -4   8  11       88.78       60.31     20.08 o 
  -3   8  11      237.69      173.42     53.44 o 
  -2   8  11       64.06       38.73     14.29 o 
  -1   8  11       18.18       13.94      5.97 o 
   0   8  11       39.67       29.19     12.70 o 
   1   8  11       38.37       21.26     10.25 o 
   2   8  11        6.68        5.64      7.27 o 
   3   8  11       42.75       23.81     12.33 o 
  -5  -8  12       15.62       13.58     14.07 o 
  -4  -8  12       66.42       63.35     36.35 o 
  -3  -8  12       33.87       36.29     24.83 o 
  -2  -8  12       52.91       45.53     33.85 o 
  -1  -8  12       44.73       42.59     28.87 o 
   0  -8  12       90.97       74.56     44.16 o 
   1  -8  12        5.20       16.48     10.34 o 
   2  -8  12       13.89       16.86     16.59 o 
  -7  -7  12       14.54       11.25      6.84 o 
  -6  -7  12        3.92        6.55      7.23 o 
  -5  -7  12       28.55       25.74     19.33 o 
  -4  -7  12      101.32       83.15     39.65 o 
  -3  -7  12      255.40      323.48     22.92 o 
  -2  -7  12      190.74      209.52     44.82 o 
  -1  -7  12       48.42       60.77     25.20 o 
   0  -7  12       78.88       90.73     37.90 o 
   1  -7  12        9.49       15.92      5.71 o 
   2  -7  12        1.55        4.77      5.79 o 
   3  -7  12       68.93       63.41     32.41 o 
   4  -7  12       26.59       16.04     17.20 o 
  -9  -6  12        0.44        5.51      6.09 o 
  -8  -6  12       69.21       65.64     55.83 o 
  -7  -6  12       35.47       49.64     16.17 o 
  -6  -6  12       43.38       33.31     24.83 o 
  -5  -6  12        2.79        9.33      9.85 o 
  -4  -6  12       33.95       35.33     19.31 o 
  -3  -6  12       16.42       27.65     10.66 o 
  -2  -6  12       50.55       48.54     25.63 o 
  -1  -6  12        3.04        8.86      7.09 o 
   0  -6  12      124.48      147.05     55.03 o 
   1  -6  12       11.23       21.97     10.88 o 
   2  -6  12       46.55       58.05     35.10 o 
   3  -6  12       25.93       14.70      8.77 o 
   4  -6  12       10.03       23.07     13.08 o 
   5  -6  12       28.19       29.09     29.47 o 
   6  -6  12       11.49       11.91     10.60 o 
 -10  -5  12       36.86       26.73     23.61 o 
  -9  -5  12       59.02       51.25     43.18 o 
  -8  -5  12       21.20       21.90     14.48 o 
  -7  -5  12       15.31       18.89     14.51 o 
  -6  -5  12       34.57       39.03     16.11 o 
  -5  -5  12      157.03      176.54     15.18 o 
  -4  -5  12       28.73       36.19     11.99 o 
  -3  -5  12      210.26      199.37     26.05 o 
  -2  -5  12       81.40       65.96     20.69 o 
  -1  -5  12       25.98       26.09     10.39 o 
   0  -5  12      142.35      107.10     23.37 o 
   1  -5  12       65.51       48.59     12.65 o 
   2  -5  12       30.29       33.72     10.63 o 
   3  -5  12       41.10       57.29     20.10 o 
   4  -5  12       40.32       42.13     17.27 o 
   5  -5  12       39.18       39.77     24.10 o 
   6  -5  12       16.22       27.27     15.77 o 
   7  -5  12        8.17        9.90      5.55 o 
 -11  -4  12       54.82       31.74     31.05 o 
 -10  -4  12       16.99       12.45     11.32 o 
  -9  -4  12      120.92      144.30     27.86 o 
  -8  -4  12       80.68       66.90     25.26 o 
  -7  -4  12       61.28       54.49     23.66 o 
  -6  -4  12       30.72       39.38     13.40 o 
  -5  -4  12       31.87       25.56      9.84 o 
  -4  -4  12        5.60        4.41      4.11 o 
  -3  -4  12      114.49      120.63     36.41 o 
  -2  -4  12       64.95       67.87     15.29 o 
  -1  -4  12       34.15       33.44      9.77 o 
   0  -4  12       50.10       48.34     14.01 o 
   1  -4  12       28.90       28.28      8.63 o 
   2  -4  12       36.54       35.28     12.78 o 
   3  -4  12       34.88       38.59     15.33 o 
   4  -4  12       76.75      102.78     32.01 o 
   5  -4  12       14.03        5.54     10.82 o 
   6  -4  12        1.70        2.01      5.04 o 
   7  -4  12      121.77      133.61     79.01 o 
   8  -4  12       11.16       13.57     12.41 o 
 -11  -3  12        4.15        4.41      5.79 o 
 -10  -3  12       86.24       58.35     31.15 o 
  -9  -3  12       92.35       83.85     37.81 o 
  -8  -3  12       93.75       84.92     29.14 o 
  -7  -3  12       74.57       69.46     20.26 o 
  -6  -3  12       50.16       46.08     15.94 o 
  -5  -3  12       36.31       47.33     10.36 o 
  -4  -3  12      129.28      151.28     24.43 o 
  -3  -3  12        8.69        9.06      4.04 o 
  -2  -3  12      612.66      662.85     27.49 o 
  -1  -3  12       14.94        9.47      4.62 o 
   0  -3  12      114.48      136.17     23.66 o 
   1  -3  12      120.45      140.30     18.72 o 
   2  -3  12       49.90       58.91     14.20 o 
   3  -3  12       23.35       22.69      8.21 o 
   4  -3  12      322.76      374.46     31.54 o 
   5  -3  12       24.82       37.80     12.63 o 
   6  -3  12      197.31      272.24     25.83 o 
   7  -3  12       32.72       46.13     24.20 o 
   8  -3  12        6.65        7.64      9.18 o 
 -11  -2  12       35.25       21.55     10.94 o 
 -10  -2  12       33.34       29.34     13.01 o 
  -9  -2  12       22.64       35.31     15.74 o 
  -8  -2  12       97.85      118.08     10.74 o 
  -7  -2  12       53.76       58.29     12.73 o 
  -6  -2  12      111.92      115.53     20.02 o 
  -5  -2  12       47.22       56.67     14.09 o 
  -4  -2  12      103.36      117.80     25.94 o 
  -3  -2  12      535.25      532.42     26.60 o 
  -2  -2  12       73.53       88.52     17.16 o 
  -1  -2  12       88.64       95.96     18.00 o 
   0  -2  12      315.63      327.85     24.35 o 
   1  -2  12       49.55       55.43     14.85 o 
   2  -2  12       43.88       44.28     11.21 o 
   3  -2  12       58.03       47.75     13.68 o 
   4  -2  12      137.52      122.46     29.67 o 
   5  -2  12       18.35       16.13      4.94 o 
   6  -2  12       25.29       22.62      9.53 o 
   7  -2  12      131.22      159.94     72.91 o 
   8  -2  12       23.69       47.85     27.18 o 
   9  -2  12       80.18       74.94     51.11 o 
 -12  -1  12       72.95       41.94     46.07 o 
 -11  -1  12       50.52       32.22     43.34 o 
 -10  -1  12       22.55       18.26      9.96 o 
  -9  -1  12      158.38      187.34     22.15 o 
  -8  -1  12       47.86       51.04     14.00 o 
  -7  -1  12       28.84       40.93      9.76 o 
  -6  -1  12       26.20       26.06      7.43 o 
  -5  -1  12      302.68      318.25     22.52 o 
  -4  -1  12      510.91      518.72     26.38 o 
  -3  -1  12      654.20      664.92     48.91 o 
  -2  -1  12      674.19      724.21     28.91 o 
  -1  -1  12      204.85      245.98     37.71 o 
   0  -1  12      583.49      619.46     43.85 o 
   1  -1  12       67.60       84.03     17.66 o 
   2  -1  12       20.13       24.34      6.83 o 
   3  -1  12      121.96      148.30     29.58 o 
   4  -1  12       41.59       36.28      8.97 o 
   5  -1  12       39.61       49.68     13.45 o 
   6  -1  12      108.21       89.81     31.70 o 
   7  -1  12       74.69       77.03     42.60 o 
   8  -1  12       22.57       27.36     10.93 o 
   9  -1  12        8.41       10.78     12.20 o 
 -12   0  12        3.49        6.55      6.86 o 
 -11   0  12       13.17       19.83     13.06 o 
 -10   0  12       68.16       41.60     33.45 o 
  -9   0  12        2.63        3.94      3.83 o 
  -8   0  12       66.33       75.98     22.07 o 
  -7   0  12       43.77       50.53     15.34 o 
  -6   0  12       32.81       28.03      8.58 o 
  -5   0  12       88.82       82.39     16.61 o 
  -4   0  12      159.65      176.02     13.64 o 
  -3   0  12      132.09      162.69     29.13 o 
  -2   0  12       39.75       33.74     10.29 o 
  -1   0  12      105.69      121.44     26.46 o 
   0   0  12      336.37      363.32     22.61 o 
   1   0  12       29.18       27.85      8.76 o 
   2   0  12       73.00       86.04     13.39 o 
   3   0  12        9.99        8.00      4.49 o 
   4   0  12       58.63       48.21     12.03 o 
   5   0  12        3.57        4.32      2.65 o 
   6   0  12       19.98       21.52      8.96 o 
   7   0  12        8.54        7.73      6.15 o 
   8   0  12      130.52       98.92     51.66 o 
   9   0  12        4.59        8.62      8.08 o 
 -12   1  12       72.83       43.50     39.09 o 
 -11   1  12       49.86       38.51     31.46 o 
 -10   1  12       23.26       25.35     13.91 o 
  -9   1  12      158.11      152.14     72.25 o 
  -8   1  12       47.59       50.94     18.33 o 
  -7   1  12       28.50       27.37      9.15 o 
  -6   1  12       26.07       23.55      7.58 o 
  -5   1  12      303.47      303.61     18.35 o 
  -4   1  12      511.15      482.05     25.13 o 
  -3   1  12      651.94      683.25     32.74 o 
  -2   1  12      673.72      667.71     30.84 o 
  -1   1  12      202.73      206.66     16.06 o 
   0   1  12      583.85      633.23     42.61 o 
   1   1  12       68.73       84.66     14.97 o 
   2   1  12       20.01       28.65      6.52 o 
   3   1  12      121.94      142.85     21.86 o 
   4   1  12       41.84       39.83      9.34 o 
   5   1  12       39.53       40.52      9.42 o 
   6   1  12      109.26      116.97     30.58 o 
   7   1  12       74.33       74.11     24.82 o 
   8   1  12       22.83       19.00     10.21 o 
   9   1  12        8.51       19.45     10.74 o 
 -11   2  12       36.13       26.46     17.95 o 
 -10   2  12       34.49       21.73     17.37 o 
  -9   2  12       22.80       35.33     18.74 o 
  -8   2  12       96.63       97.89     40.14 o 
  -7   2  12       55.56       49.30     19.52 o 
  -6   2  12      111.05      116.23      7.52 o 
  -5   2  12       45.92       49.75     12.42 o 
  -4   2  12      102.99      101.54      7.15 o 
  -3   2  12      531.82      533.55     32.91 o 
  -2   2  12       71.18       84.18     14.03 o 
  -1   2  12       90.13       92.05     13.48 o 
   0   2  12      315.49      326.71     29.58 o 
   1   2  12       46.43       47.40      9.99 o 
   2   2  12       42.92       44.74      9.19 o 
   3   2  12       56.87       42.78      9.09 o 
   4   2  12      136.40      122.24     18.66 o 
   5   2  12       18.95       14.88      6.11 o 
   6   2  12       26.26       20.47      7.94 o 
   7   2  12      129.83      135.69     36.82 o 
   8   2  12       23.89       29.18     13.18 o 
   9   2  12       80.06       68.23     32.29 o 
 -11   3  12        4.12        7.01      4.69 o 
 -10   3  12       88.74       71.85     23.64 o 
  -9   3  12       93.28       81.75     30.64 o 
  -8   3  12       93.45       82.53     19.68 o 
  -7   3  12       74.46       65.23     18.83 o 
  -6   3  12       48.15       51.92     14.24 o 
  -5   3  12       35.99       41.32     17.13 o 
  -4   3  12      127.51      126.68     11.23 o 
  -3   3  12        8.48        8.26      4.08 o 
  -2   3  12      614.32      640.92     32.89 o 
  -1   3  12       15.81       13.25      4.69 o 
   0   3  12      114.64      135.17     19.87 o 
   1   3  12      120.53      109.66     16.82 o 
   2   3  12       50.58       54.50     10.94 o 
   3   3  12       22.88       21.77      7.76 o 
   4   3  12      325.85      335.69     40.27 o 
   5   3  12       25.05       25.85      8.06 o 
   6   3  12      197.85      186.11     37.57 o 
   7   3  12       32.52       38.88     19.30 o 
   8   3  12        6.60       10.64      7.48 o 
 -11   4  12       53.92       26.62     19.51 o 
 -10   4  12       16.37       16.51      7.46 o 
  -9   4  12      121.18      139.33     24.62 o 
  -8   4  12       80.74       80.33     22.01 o 
  -7   4  12       61.49       64.31     18.79 o 
  -6   4  12       30.88       35.55     13.82 o 
  -5   4  12       30.88       27.15      8.31 o 
  -4   4  12        6.09        8.72      6.62 o 
  -3   4  12      115.31      107.67     23.69 o 
  -2   4  12       64.30       50.02     11.85 o 
  -1   4  12       33.62       33.79      7.08 o 
   0   4  12       49.59       55.34     10.04 o 
   1   4  12       28.78       31.53      8.08 o 
   2   4  12       35.87       41.75      7.94 o 
   3   4  12       35.39       31.62      8.24 o 
   4   4  12       77.79       74.82     14.89 o 
   5   4  12       14.65       12.23      4.94 o 
   6   4  12        1.59        7.12      5.62 o 
   7   4  12      121.48      103.00     50.79 o 
   8   4  12       11.19       10.35      7.04 o 
 -10   5  12       36.10       23.21     12.55 o 
  -9   5  12       59.21       39.68     22.86 o 
  -8   5  12       21.87       19.03      8.22 o 
  -7   5  12       15.34       19.26      9.33 o 
  -6   5  12       34.56       26.84     12.27 o 
  -5   5  12      156.28      128.06     39.74 o 
  -4   5  12       28.36       23.10      8.49 o 
  -3   5  12      213.40      196.25     35.70 o 
  -2   5  12       82.11       50.64     16.72 o 
  -1   5  12       26.48       23.87      6.81 o 
   0   5  12      141.49      127.23     23.53 o 
   1   5  12       64.92       54.29     11.31 o 
   2   5  12       30.62       26.07      7.88 o 
   3   5  12       41.86       37.79     10.61 o 
   4   5  12       39.82       35.33      9.99 o 
   5   5  12       39.44       42.07     12.09 o 
   6   5  12       15.69       11.36      5.87 o 
   7   5  12        8.37       12.99      8.47 o 
  -9   6  12        0.43       -0.26      9.11 o 
  -8   6  12       70.09       42.71     25.98 o 
  -7   6  12       35.59       27.99     13.82 o 
  -6   6  12       41.81       25.45     11.69 o 
  -5   6  12        2.76        5.01      5.37 o 
  -4   6  12       33.91       25.23     10.65 o 
  -3   6  12       16.04       21.42      8.71 o 
  -2   6  12       50.31       48.66     17.07 o 
  -1   6  12        3.00        8.07      6.37 o 
   0   6  12      126.28      105.91     29.64 o 
   1   6  12       11.08       16.04      6.76 o 
   2   6  12       48.05       38.09     12.51 o 
   3   6  12       26.03       19.23      6.61 o 
   4   6  12        9.94        9.60      5.49 o 
   5   6  12       27.95       28.30     11.40 o 
   6   6  12       11.52       11.15      5.19 o 
  -7   7  12       15.11       11.82      7.03 o 
  -6   7  12        3.59        7.16      5.05 o 
  -5   7  12       27.20       25.63     10.59 o 
  -4   7  12      101.53       72.36     30.11 o 
  -3   7  12      254.68      196.05     53.69 o 
  -2   7  12      190.11      191.19     53.11 o 
  -1   7  12       48.37       41.63     20.79 o 
   0   7  12       79.48       57.93     20.77 o 
   1   7  12       10.00        8.02      7.78 o 
   2   7  12        1.57       10.61      6.34 o 
   3   7  12       68.34       57.77     21.95 o 
   4   7  12       26.33       17.03      9.45 o 
  -5   8  12       15.09        7.82      8.06 o 
  -4   8  12       67.20       44.20     18.33 o 
  -3   8  12       33.09       28.05     10.56 o 
  -2   8  12       51.76       36.06     21.06 o 
  -1   8  12       45.57       32.43     15.56 o 
   0   8  12       91.35       50.81     22.05 o 
   1   8  12        5.64       10.46      8.95 o 
   2   8  12       14.08        8.54      6.31 o 
  -2  -8  13      153.58      163.92     19.68 o 
  -1  -8  13       29.72       36.02     28.42 o 
  -6  -7  13       77.16       69.55     46.64 o 
  -5  -7  13       44.85       50.81     21.16 o 
  -4  -7  13       37.03       47.88     30.03 o 
  -3  -7  13       61.05       53.93     37.48 o 
  -2  -7  13       46.45       43.15     27.84 o 
  -1  -7  13       56.12       52.69     32.31 o 
   0  -7  13       12.95       13.57     14.74 o 
   1  -7  13       72.59       59.32     37.14 o 
   2  -7  13       23.24       27.86     19.78 o 
   3  -7  13       30.01       19.91     20.55 o 
  -8  -6  13       15.88       12.50     15.65 o 
  -7  -6  13        1.34       -0.09      4.64 o 
  -6  -6  13       16.50       26.52     17.36 o 
  -5  -6  13       47.12       44.69     25.04 o 
  -4  -6  13       66.37       96.53     41.43 o 
  -3  -6  13       20.60       23.13     14.17 o 
  -2  -6  13      153.74      189.39     26.36 o 
  -1  -6  13       21.89       12.85     11.38 o 
   0  -6  13       17.31       18.46     10.79 o 
   1  -6  13       14.79        9.11     10.98 o 
   2  -6  13       13.52       17.99     10.21 o 
   3  -6  13        9.32       13.16     12.39 o 
   4  -6  13       76.80       85.34     50.59 o 
  -9  -5  13       97.74      124.06     31.16 o 
  -8  -5  13       32.36       22.44     29.27 o 
  -7  -5  13      131.44      134.30     35.70 o 
  -6  -5  13       42.22       35.94     16.51 o 
  -5  -5  13       82.64       84.34     24.99 o 
  -4  -5  13        2.04        3.96      4.61 o 
  -3  -5  13       43.56       45.55     15.78 o 
  -2  -5  13        7.98        8.76      4.90 o 
  -1  -5  13      161.15      166.40     21.63 o 
   0  -5  13       35.15       27.21      9.03 o 
   1  -5  13       75.47       74.18     37.04 o 
   2  -5  13       27.36       45.39     18.59 o 
   3  -5  13       36.00       37.65     27.81 o 
   4  -5  13       20.79       32.00     16.21 o 
   5  -5  13       23.71       18.33      9.35 o 
   6  -5  13        2.41        5.55      8.39 o 
 -10  -4  13        7.18        7.99      8.62 o 
  -9  -4  13       10.57        9.69     11.15 o 
  -8  -4  13       51.28       45.80     21.26 o 
  -7  -4  13       19.32       23.09      8.36 o 
  -6  -4  13        9.81        8.03      5.29 o 
  -5  -4  13      128.37      142.49     15.54 o 
  -4  -4  13       74.86       83.83     21.15 o 
  -3  -4  13      182.36      208.63     35.39 o 
  -2  -4  13      133.02      155.88     20.83 o 
  -1  -4  13      214.26      204.13     25.33 o 
   0  -4  13       19.77       22.21      7.66 o 
   1  -4  13       34.92       33.11      8.64 o 
   2  -4  13       36.22       44.07     17.15 o 
   3  -4  13      114.58      117.68     58.11 o 
   4  -4  13       28.29       44.66     22.47 o 
   5  -4  13       93.88      111.30     39.33 o 
   6  -4  13       39.18       47.80     38.31 o 
   7  -4  13       24.75       24.42     13.01 o 
 -11  -3  13       53.01       23.28     25.93 o 
 -10  -3  13        9.69        8.24      4.39 o 
  -9  -3  13        7.16        5.02      3.80 o 
  -8  -3  13      229.51      252.61     17.11 o 
  -7  -3  13       21.10       22.64     11.56 o 
  -6  -3  13      199.23      217.84     13.73 o 
  -5  -3  13       11.45       18.08      5.76 o 
  -4  -3  13       37.04       37.25      8.65 o 
  -3  -3  13       13.03       17.83      6.39 o 
  -2  -3  13      517.88      580.06     33.82 o 
  -1  -3  13      117.94      120.32     26.27 o 
   0  -3  13       77.54       79.25     16.52 o 
   1  -3  13       25.73       22.81      7.78 o 
   2  -3  13      114.08      133.53     36.44 o 
   3  -3  13        2.98        4.06      3.56 o 
   4  -3  13        2.09        7.43      6.56 o 
   5  -3  13       13.07       12.66      7.62 o 
   6  -3  13       73.14       82.08     35.54 o 
   7  -3  13        8.96       26.99     10.24 o 
   8  -3  13       72.55       68.27     48.52 o 
 -11  -2  13       82.34       60.54     37.73 o 
 -10  -2  13       17.70       11.36      7.86 o 
  -9  -2  13      191.54      212.17     29.67 o 
  -8  -2  13       51.23       45.14     17.11 o 
  -7  -2  13       27.29       23.11      7.32 o 
  -6  -2  13       74.95       70.20     14.59 o 
  -5  -2  13       98.42      114.46     26.65 o 
  -4  -2  13        0.37        4.99      3.74 o 
  -3  -2  13       45.17       58.27     19.36 o 
  -2  -2  13      277.38      299.93     19.72 o 
  -1  -2  13      490.61      518.14     31.90 o 
   0  -2  13       66.12       73.71     16.24 o 
   1  -2  13       51.18       48.31     10.12 o 
   2  -2  13       65.83       69.77     15.50 o 
   3  -2  13       97.35      117.06     23.12 o 
   4  -2  13      109.81      107.38     24.28 o 
   5  -2  13      171.99      227.97     59.79 o 
   6  -2  13       31.52       24.11     13.44 o 
   7  -2  13       56.07       49.92     26.17 o 
   8  -2  13        7.89       27.46     15.79 o 
 -11  -1  13       15.21       11.00     12.20 o 
 -10  -1  13        5.89        4.63      3.77 o 
  -9  -1  13       94.49       82.34     29.13 o 
  -8  -1  13      126.94      169.72     25.22 o 
  -7  -1  13       67.20       73.86     17.91 o 
  -6  -1  13       59.66       73.97     20.73 o 
  -5  -1  13      207.85      224.36     36.67 o 
  -4  -1  13       65.57       59.89     13.58 o 
  -3  -1  13       44.09       37.27      8.45 o 
  -2  -1  13      237.68      238.38     17.85 o 
  -1  -1  13      274.49      290.08     42.82 o 
   0  -1  13       18.93       24.48     10.32 o 
   1  -1  13      329.39      353.38     30.98 o 
   2  -1  13      115.82      139.27     29.72 o 
   3  -1  13        7.35        8.74      3.50 o 
   4  -1  13       23.38       20.29      6.20 o 
   5  -1  13       13.49       11.79      4.69 o 
   6  -1  13       12.79       14.64      6.31 o 
   7  -1  13       68.08       87.69     28.75 o 
   8  -1  13       17.58       19.34     18.65 o 
 -11   0  13        9.39        8.25      6.31 o 
 -10   0  13       97.96       85.13     51.63 o 
  -9   0  13       17.25       15.98     12.97 o 
  -8   0  13       56.75       44.46     15.70 o 
  -7   0  13       13.05        8.30      6.55 o 
  -6   0  13        0.08        1.37      2.87 o 
  -5   0  13       50.27       64.57     13.40 o 
  -4   0  13      238.23      239.30     16.28 o 
  -3   0  13      137.90      143.39     24.04 o 
  -2   0  13      324.29      344.44     16.88 o 
  -1   0  13      237.06      236.30     35.81 o 
   0   0  13        0.12        3.24      3.66 o 
   1   0  13       96.39      107.69     23.27 o 
   2   0  13        0.46        2.60      4.29 o 
   3   0  13       12.69       17.75      5.67 o 
   4   0  13       31.31       39.90      8.90 o 
   5   0  13        0.62        5.33      6.13 o 
   6   0  13      357.74      420.43     27.27 o 
   7   0  13        0.83        6.26      4.90 o 
   8   0  13       20.03       18.02      8.71 o 
 -11   1  13       15.46       11.25      7.08 o 
 -10   1  13        5.68       11.57     10.91 o 
  -9   1  13       95.67       99.11     45.17 o 
  -8   1  13      128.19      158.55     67.88 o 
  -7   1  13       68.22       62.00     17.66 o 
  -6   1  13       60.32       60.01     18.74 o 
  -5   1  13      204.31      213.04     19.82 o 
  -4   1  13       64.58       59.21     12.00 o 
  -3   1  13       44.47       48.07     11.61 o 
  -2   1  13      236.48      240.21     15.17 o 
  -1   1  13      275.18      270.13     30.15 o 
   0   1  13       19.81       18.35     10.16 o 
   1   1  13      331.04      370.43     32.32 o 
   2   1  13      118.35      135.98     22.51 o 
   3   1  13        6.89       11.76      4.20 o 
   4   1  13       22.97       37.55     16.87 o 
   5   1  13       13.61        9.17      4.10 o 
   6   1  13       12.40       12.86      9.47 o 
   7   1  13       67.89       65.14     25.30 o 
   8   1  13       17.61       23.56      9.46 o 
 -11   2  13       81.73       55.57     50.42 o 
 -10   2  13       18.19       34.22     21.50 o 
  -9   2  13      194.14      180.71     80.48 o 
  -8   2  13       51.09       59.90     26.55 o 
  -7   2  13       27.50       30.99     19.75 o 
  -6   2  13       75.30       79.05     32.43 o 
  -5   2  13       97.20      101.69      6.81 o 
  -4   2  13        0.57        1.93      3.10 o 
  -3   2  13       43.98       44.93     12.30 o 
  -2   2  13      276.29      310.69     21.70 o 
  -1   2  13      490.79      515.37     24.48 o 
   0   2  13       66.08       60.60     10.21 o 
   1   2  13       51.53       45.09      8.93 o 
   2   2  13       64.68       63.17     13.05 o 
   3   2  13       96.31       92.49     17.19 o 
   4   2  13      112.33      107.05     16.58 o 
   5   2  13      171.21      166.50     37.70 o 
   6   2  13       30.58       24.87      8.54 o 
   7   2  13       55.81       51.43     16.60 o 
   8   2  13        7.80       17.71      8.75 o 
 -11   3  13       53.07       19.74     12.84 o 
 -10   3  13       10.16        9.42      6.39 o 
  -9   3  13        7.29        9.41      5.05 o 
  -8   3  13      227.47      255.07     56.48 o 
  -7   3  13       21.23       20.74      8.88 o 
  -6   3  13      199.72      226.76     45.96 o 
  -5   3  13       11.33       12.82      6.78 o 
  -4   3  13       36.95       28.15     11.36 o 
  -3   3  13       12.62       12.87      4.64 o 
  -2   3  13      519.24      591.95     24.02 o 
  -1   3  13      117.24      114.63      9.51 o 
   0   3  13       76.80       81.36     14.05 o 
   1   3  13       25.71       15.72      5.33 o 
   2   3  13      111.38      113.47     21.58 o 
   3   3  13        3.04        5.25      4.75 o 
   4   3  13        2.07        9.22      4.55 o 
   5   3  13       13.11       12.75      5.91 o 
   6   3  13       73.64       94.35     26.70 o 
   7   3  13        9.10       16.13      8.48 o 
   8   3  13       72.70       66.76     35.18 o 
 -10   4  13        7.19        9.09      5.88 o 
  -9   4  13       10.17        8.01      8.49 o 
  -8   4  13       51.27       44.68     18.35 o 
  -7   4  13       19.54       21.67      8.81 o 
  -6   4  13       10.20        7.57      8.38 o 
  -5   4  13      126.32      121.54     31.05 o 
  -4   4  13       74.71       79.71     20.03 o 
  -3   4  13      186.49      167.59     38.67 o 
  -2   4  13      135.15      137.56     29.27 o 
  -1   4  13      216.27      224.41     19.62 o 
   0   4  13       20.14       21.79      6.18 o 
   1   4  13       35.03       33.55      9.56 o 
   2   4  13       36.66       37.96     12.44 o 
   3   4  13      117.30      106.91     25.81 o 
   4   4  13       27.19       17.86      7.64 o 
   5   4  13       93.17       86.19     22.22 o 
   6   4  13       40.10       37.26     14.39 o 
   7   4  13       25.08       27.76     16.70 o 
  -9   5  13       98.13       60.41     34.89 o 
  -8   5  13       32.32       19.50     10.37 o 
  -7   5  13      131.52      112.07     34.93 o 
  -6   5  13       41.81       36.80     12.89 o 
  -5   5  13       82.57       63.80     23.91 o 
  -4   5  13        2.16       -2.14      8.76 o 
  -3   5  13       43.01       41.22     16.67 o 
  -2   5  13        8.11        4.27      7.86 o 
  -1   5  13      158.75      147.55     27.91 o 
   0   5  13       34.30       31.30      9.40 o 
   1   5  13       77.13       68.00     15.76 o 
   2   5  13       26.66       26.75      8.97 o 
   3   5  13       35.90       35.35     10.52 o 
   4   5  13       21.01       15.40      6.42 o 
   5   5  13       23.89       16.88      6.58 o 
   6   5  13        2.37        0.46      6.27 o 
  -8   6  13       15.34       14.86      5.79 o 
  -7   6  13        1.27        6.13      5.82 o 
  -6   6  13       16.06       14.71      7.82 o 
  -5   6  13       46.93       41.01     20.42 o 
  -4   6  13       65.71       69.46     19.77 o 
  -3   6  13       20.53       16.35      7.94 o 
  -2   6  13      152.31      151.10     33.70 o 
  -1   6  13       21.73       18.08     10.84 o 
   0   6  13       17.05       18.42      7.51 o 
   1   6  13       14.90       12.00      7.01 o 
   2   6  13       13.77       14.96      7.86 o 
   3   6  13        9.52       10.84      6.00 o 
   4   6  13       76.64       66.69     18.50 o 
   5   6  13        5.42        5.75      4.31 o 
  -6   7  13       77.80       47.86     27.01 o 
  -5   7  13       44.40       28.00     11.98 o 
  -4   7  13       37.10       40.73     17.65 o 
  -3   7  13       60.99       42.21     20.15 o 
  -2   7  13       46.15       50.69     18.79 o 
  -1   7  13       57.23       45.15     17.80 o 
   0   7  13       13.71       13.30      7.24 o 
   1   7  13       73.24       58.86     23.03 o 
   2   7  13       24.06       19.84     11.79 o 
   3   7  13       30.57       24.26     13.15 o 
  -2   8  13      153.61       95.71     35.53 o 
  -1   8  13       30.15       23.04     14.11 o 
  -4  -7  14       82.40       73.31     42.31 o 
  -3  -7  14       21.71       13.25      8.90 o 
  -2  -7  14        2.04        4.95      6.89 o 
  -1  -7  14       45.92       43.10     34.64 o 
   0  -7  14       24.66       17.67     18.55 o 
   1  -7  14       40.30       33.47     24.07 o 
  -7  -6  14        6.53        6.45     11.34 o 
  -6  -6  14       94.42       89.83     60.15 o 
  -5  -6  14        8.07        9.66      7.27 o 
  -4  -6  14       66.11       77.44     33.79 o 
  -3  -6  14       15.71       26.57     14.01 o 
  -2  -6  14       49.39       37.02     27.87 o 
  -1  -6  14        0.07        1.50      5.87 o 
   0  -6  14       40.60       40.81     23.20 o 
   1  -6  14       24.90       18.45     23.82 o 
   2  -6  14      143.03      144.40     78.52 o 
   3  -6  14       18.44       26.08     10.22 o 
   4  -6  14       12.99       17.62     10.27 o 
  -8  -5  14        4.18       11.15     11.94 o 
  -7  -5  14       10.74        6.71      6.73 o 
  -6  -5  14       22.75       19.29      7.89 o 
  -5  -5  14      134.57      148.87     20.37 o 
  -4  -5  14        9.88        6.62      4.68 o 
  -3  -5  14       76.24       71.29     27.00 o 
  -2  -5  14       33.91       32.06     14.68 o 
  -1  -5  14       28.28       27.81     33.31 o 
   0  -5  14       63.10       62.47     28.58 o 
   1  -5  14        8.53       19.93     16.39 o 
   2  -5  14       57.26       60.15     20.75 o 
   3  -5  14       16.10       20.12     13.00 o 
   4  -5  14       29.63       25.86     12.89 o 
   5  -5  14       36.02       44.12     31.30 o 
  -9  -4  14       20.75       12.27      9.46 o 
  -8  -4  14        7.08        5.78      4.93 o 
  -7  -4  14      127.58      118.28     42.33 o 
  -6  -4  14      117.21       98.57     36.96 o 
  -5  -4  14       30.50       38.33     14.16 o 
  -4  -4  14       42.66       48.43     18.19 o 
  -3  -4  14        7.82        7.02     10.07 o 
  -2  -4  14       58.21       59.91     17.54 o 
  -1  -4  14      103.67       97.56     10.36 o 
   0  -4  14       14.06       11.84      5.33 o 
   1  -4  14      150.18      150.96     27.06 o 
   2  -4  14       63.64       79.38     32.09 o 
   3  -4  14       80.09       77.14     47.42 o 
   4  -4  14       77.00      100.66     53.28 o 
   5  -4  14       19.06       27.01     15.29 o 
   6  -4  14       18.14       16.67     12.09 o 
 -10  -3  14       59.69       35.51     26.16 o 
  -9  -3  14       24.48       18.17      8.55 o 
  -8  -3  14       94.18       93.38     19.18 o 
  -7  -3  14        7.53        5.36      5.30 o 
  -6  -3  14       36.28       35.98     11.97 o 
  -5  -3  14       55.79       40.21     10.52 o 
  -4  -3  14      110.23      133.46     29.85 o 
  -3  -3  14        8.68       13.23      4.09 o 
  -2  -3  14      145.20      153.15     15.70 o 
  -1  -3  14       36.09       26.56     10.62 o 
   0  -3  14      125.85      149.53     15.26 o 
   1  -3  14       15.24       16.73      6.81 o 
   2  -3  14       27.41       23.30      9.37 o 
   3  -3  14       11.58       20.78     17.21 o 
   4  -3  14       93.49      118.48     37.82 o 
   5  -3  14        0.81        6.24      5.45 o 
   6  -3  14      111.66      148.99     55.66 o 
   7  -3  14        3.11        5.95      7.56 o 
 -10  -2  14       11.54        7.17      4.14 o 
  -9  -2  14       21.66       19.14      8.05 o 
  -8  -2  14       41.80       39.61     15.63 o 
  -7  -2  14      213.29      248.10     36.25 o 
  -6  -2  14       40.98       39.91     15.23 o 
  -5  -2  14      102.17      125.11     30.18 o 
  -4  -2  14       72.98       65.99     16.81 o 
  -3  -2  14       11.32        9.08      4.91 o 
  -2  -2  14       56.51       53.64     17.21 o 
  -1  -2  14      271.29      266.15     18.21 o 
   0  -2  14      140.61      141.04     21.72 o 
   1  -2  14      134.62      175.35     29.40 o 
   2  -2  14       44.66       42.48     12.89 o 
   3  -2  14       64.15       66.51     17.63 o 
   4  -2  14       74.74       66.32     19.49 o 
   5  -2  14        3.34       13.11     10.96 o 
   6  -2  14        1.01       14.89     11.37 o 
   7  -2  14       14.49       19.02     11.13 o 
 -11  -1  14       82.64       60.30     47.52 o 
 -10  -1  14       27.35       35.77     19.21 o 
  -9  -1  14      124.36      127.88     27.97 o 
  -8  -1  14        7.85        9.51      6.00 o 
  -7  -1  14       28.88       33.14     10.19 o 
  -6  -1  14        9.47        8.83      5.93 o 
  -5  -1  14      314.11      320.64     22.02 o 
  -4  -1  14      115.34      104.26     18.89 o 
  -3  -1  14       10.26        6.45      6.65 o 
  -2  -1  14       13.05       11.09      5.23 o 
  -1  -1  14      204.97      213.47     37.43 o 
   0  -1  14       81.86       90.92     18.25 o 
   1  -1  14       78.88       83.09     22.33 o 
   2  -1  14      155.28      147.41     33.66 o 
   3  -1  14       24.26       20.15      5.47 o 
   4  -1  14       18.59       19.92      8.14 o 
   5  -1  14       79.79       75.93     24.06 o 
   6  -1  14       52.15       55.53     32.16 o 
   7  -1  14       34.35       37.26     15.68 o 
 -11   0  14       14.86       13.25      9.94 o 
 -10   0  14        7.49        1.92      6.20 o 
  -9   0  14        1.00        1.53      7.58 o 
  -8   0  14      159.54      174.99     45.92 o 
  -7   0  14        1.01        3.33      3.06 o 
  -6   0  14      492.05      530.14     21.29 o 
  -5   0  14      120.90      109.34     25.62 o 
  -4   0  14       40.19       36.63      9.85 o 
  -3   0  14       99.17      105.96     20.44 o 
  -2   0  14      195.96      210.36     31.42 o 
  -1   0  14        1.15        0.55      5.41 o 
   0   0  14       44.76       48.11     10.00 o 
   1   0  14        5.63        7.35      4.45 o 
   2   0  14      325.92      363.84     46.24 o 
   3   0  14      113.26      121.05     19.55 o 
   4   0  14        9.90        6.70      2.88 o 
   5   0  14       68.28       71.71     16.36 o 
   6   0  14       17.04       14.07      7.86 o 
   7   0  14        5.25       10.19      8.49 o 
 -11   1  14       84.04       55.60     44.98 o 
 -10   1  14       27.86       21.49     15.93 o 
  -9   1  14      125.02      111.43     61.91 o 
  -8   1  14        7.98       13.60      8.50 o 
  -7   1  14       28.70       34.41     18.50 o 
  -6   1  14        9.56        8.10      3.33 o 
  -5   1  14      312.24      345.48     22.33 o 
  -4   1  14      115.52      115.05     22.38 o 
  -3   1  14       10.72        5.91      3.96 o 
  -2   1  14       12.31       11.93      4.55 o 
  -1   1  14      208.22      232.88     40.97 o 
   0   1  14       80.88       75.94     12.73 o 
   1   1  14       78.96       76.94     14.60 o 
   2   1  14      156.02      156.70     22.10 o 
   3   1  14       23.06       20.40      6.30 o 
   4   1  14       17.77       13.57      6.25 o 
   5   1  14       78.42       94.53     21.66 o 
   6   1  14       51.39       35.25     16.05 o 
   7   1  14       33.88       34.83     15.58 o 
 -10   2  14       11.80       11.04      9.28 o 
  -9   2  14       21.95       25.35     15.16 o 
  -8   2  14       40.62       48.89     22.50 o 
  -7   2  14      213.33      201.66     87.12 o 
  -6   2  14       40.05       39.99     25.41 o 
  -5   2  14       99.52       77.58     29.12 o 
  -4   2  14       73.04       65.21     15.36 o 
  -3   2  14       11.12       10.47      4.70 o 
  -2   2  14       57.10       43.26     10.74 o 
  -1   2  14      273.62      273.73     15.27 o 
   0   2  14      142.75      136.18     18.57 o 
   1   2  14      134.84      153.08     23.55 o 
   2   2  14       45.04       44.61      9.72 o 
   3   2  14       66.91       68.91     14.45 o 
   4   2  14       74.06       62.18     15.80 o 
   5   2  14        3.22       -1.02      6.40 o 
   6   2  14        0.94        7.96      4.90 o 
   7   2  14       14.73       10.41      7.94 o 
 -10   3  14       58.29       42.78     20.91 o 
  -9   3  14       24.59       16.48      7.32 o 
  -8   3  14       95.10       91.89     34.57 o 
  -7   3  14        7.45       16.66      8.38 o 
  -6   3  14       36.22       34.78     15.49 o 
  -5   3  14       55.97       42.07     13.73 o 
  -4   3  14      109.91      107.44     27.46 o 
  -3   3  14        8.74       10.98      5.69 o 
  -2   3  14      146.10      161.59     13.65 o 
  -1   3  14       36.01       24.54      7.07 o 
   0   3  14      126.92      137.90     20.06 o 
   1   3  14       15.18       18.94      6.92 o 
   2   3  14       27.14       28.90     10.34 o 
   3   3  14       11.60       10.67      5.56 o 
   4   3  14       94.77       84.13     27.33 o 
   5   3  14        0.77        7.15      4.27 o 
   6   3  14      110.74      101.03     40.84 o 
   7   3  14        3.02        8.15      6.57 o 
  -9   4  14       21.83       25.52      8.35 o 
  -8   4  14        6.96        5.34      4.53 o 
  -7   4  14      126.47      118.43     35.44 o 
  -6   4  14      117.84       95.67     29.43 o 
  -5   4  14       31.01       31.17     14.86 o 
  -4   4  14       43.18       50.91     19.12 o 
  -3   4  14        7.61       11.55      8.64 o 
  -2   4  14       58.12       65.78     17.26 o 
  -1   4  14      101.93       99.09     14.24 o 
   0   4  14       13.63       16.11      5.18 o 
   1   4  14      151.72      177.28     24.85 o 
   2   4  14       63.06       54.87     13.85 o 
   3   4  14       78.64       69.61     18.25 o 
   4   4  14       77.21       62.84     18.40 o 
   5   4  14       18.90       16.81      6.99 o 
   6   4  14       18.30       18.67     11.41 o 
  -8   5  14        4.09        4.62      7.14 o 
  -7   5  14       10.42        5.46      6.53 o 
  -6   5  14       22.61       23.65      8.90 o 
  -5   5  14      133.88       98.44     40.90 o 
  -4   5  14       10.36       14.24      8.24 o 
  -3   5  14       75.22       59.01     24.60 o 
  -2   5  14       34.81       28.72     12.47 o 
  -1   5  14       28.21       39.50     16.30 o 
   0   5  14       63.39       57.95     16.00 o 
   1   5  14        8.70        9.54      4.65 o 
   2   5  14       57.08       34.10     12.99 o 
   3   5  14       16.78       12.27      5.24 o 
   4   5  14       30.07       22.42      7.05 o 
   5   5  14       34.86       31.68     11.68 o 
  -7   6  14        6.57        5.98      8.43 o 
  -6   6  14       95.12       63.00     30.86 o 
  -5   6  14        8.21        8.04      5.88 o 
  -4   6  14       66.10       56.70     22.55 o 
  -3   6  14       15.55       13.42      7.17 o 
  -2   6  14       49.19       45.77     18.20 o 
  -1   6  14        0.07       -1.19      5.04 o 
   0   6  14       40.78       42.04     14.85 o 
   1   6  14       25.02       29.01     12.08 o 
   2   6  14      143.12      117.02     51.07 o 
   3   6  14       18.55       16.28      8.59 o 
   4   6  14       12.70        6.60      4.88 o 
  -5   7  14       38.03       19.86     12.52 o 
  -4   7  14       82.34       59.10     28.54 o 
  -3   7  14       20.47       17.57     12.38 o 
  -2   7  14        1.75       10.62      7.91 o 
  -1   7  14       46.34       44.27     17.46 o 
   0   7  14       24.37       17.86      8.44 o 
   1   7  14       40.61       37.47     16.28 o 
  -5  -6  15        4.43        7.46      7.83 o 
  -4  -6  15      112.83      125.80     48.64 o 
  -3  -6  15       24.48       14.79     14.55 o 
  -2  -6  15        5.57        9.88      5.04 o 
  -1  -6  15        8.67       13.47      6.14 o 
   0  -6  15       68.28       61.50     53.62 o 
   1  -6  15        3.62        3.98      9.19 o 
  -7  -5  15       40.30       29.73     22.51 o 
  -6  -5  15        4.43        4.10      4.73 o 
  -5  -5  15       20.77       19.62      8.76 o 
  -4  -5  15       32.72       26.46     15.12 o 
  -3  -5  15       18.09       18.44      8.08 o 
  -2  -5  15        0.99        4.96      5.16 o 
  -1  -5  15       40.40       27.44     11.88 o 
   0  -5  15       35.84       37.27     30.13 o 
   1  -5  15       25.45       31.79     22.95 o 
   2  -5  15       27.92       19.19     11.12 o 
   3  -5  15       75.81       67.38     38.43 o 
   4  -5  15       90.82       59.45     56.42 o 
  -8  -4  15       87.43       73.42     15.21 o 
  -7  -4  15       59.98       43.89     23.86 o 
  -6  -4  15        0.30        2.75      4.62 o 
  -5  -4  15       52.04       40.28     17.08 o 
  -4  -4  15       31.24       21.81     14.57 o 
  -3  -4  15      132.53      139.95     19.89 o 
  -2  -4  15       67.07       57.31     21.69 o 
  -1  -4  15       76.54       61.70     20.49 o 
   0  -4  15       32.72       31.44     14.99 o 
   1  -4  15       15.42       15.20     10.51 o 
   2  -4  15       50.03       46.33     29.05 o 
   3  -4  15       11.79        8.66      6.61 o 
   4  -4  15       38.84       41.31     32.76 o 
   5  -4  15      103.92       95.50     67.99 o 
  -9  -3  15        8.88        5.24      4.39 o 
  -8  -3  15        9.87       17.41      8.92 o 
  -7  -3  15       52.01       42.65     14.69 o 
  -6  -3  15       44.49       53.45     14.83 o 
  -5  -3  15        7.12       12.71      6.95 o 
  -4  -3  15       30.48       35.58     11.67 o 
  -3  -3  15        9.31       14.41      5.49 o 
  -2  -3  15        5.38        5.01      5.39 o 
  -1  -3  15       92.64       86.47     27.39 o 
   0  -3  15      105.56      121.35     19.45 o 
   1  -3  15       73.46       56.72     21.14 o 
   2  -3  15      126.40      128.51     12.39 o 
   3  -3  15        1.10       11.50      7.87 o 
   4  -3  15       89.88      106.31     66.44 o 
   5  -3  15        3.54        0.60     11.29 o 
   6  -3  15        6.78        1.70     10.00 o 
 -10  -2  15       68.49       37.99     36.68 o 
  -9  -2  15       87.14       65.40     28.81 o 
  -8  -2  15       74.46       88.69     15.34 o 
  -7  -2  15       63.60       60.40     16.13 o 
  -6  -2  15        6.22        9.32      4.30 o 
  -5  -2  15       62.92       63.47     17.05 o 
  -4  -2  15       39.25       36.71     11.63 o 
  -3  -2  15      239.98      256.40     18.46 o 
  -2  -2  15       17.96       13.64      7.81 o 
  -1  -2  15       46.91       48.55     15.34 o 
   0  -2  15       70.67       69.75     19.90 o 
   1  -2  15       68.81       87.89     27.29 o 
   2  -2  15       14.65        8.36      4.61 o 
   3  -2  15       14.21       11.30      5.82 o 
   4  -2  15       16.72       17.49     10.98 o 
   5  -2  15      102.83      124.09     50.00 o 
   6  -2  15       15.63       22.06     11.70 o 
 -10  -1  15       32.14       16.58     27.45 o 
  -9  -1  15       11.73       16.42      9.33 o 
  -8  -1  15       57.00       56.02     20.29 o 
  -7  -1  15      182.51      201.19     16.12 o 
  -6  -1  15      205.17      221.50     32.10 o 
  -5  -1  15       15.20       12.39      6.54 o 
  -4  -1  15        5.17        9.34      4.64 o 
  -3  -1  15      105.59      104.07     27.89 o 
  -2  -1  15       14.43       15.71      6.13 o 
  -1  -1  15      212.59      235.97     35.58 o 
   0  -1  15       41.29       38.46     12.57 o 
   1  -1  15       84.61       93.42     28.14 o 
   2  -1  15       29.26       35.74     10.94 o 
   3  -1  15       37.25       24.35      8.17 o 
   4  -1  15      147.12      146.01     19.83 o 
   5  -1  15       32.51       36.51     24.57 o 
   6  -1  15        8.42       14.80      8.17 o 
 -10   0  15      191.12      168.77     80.26 o 
  -9   0  15        5.38        4.49      5.10 o 
  -8   0  15       80.28      106.35     33.79 o 
  -7   0  15       69.87       82.61     38.65 o 
  -6   0  15        2.56        6.79      4.17 o 
  -5   0  15       51.72       42.58     15.36 o 
  -4   0  15      244.84      264.23     15.40 o 
  -3   0  15       79.18       69.86     23.02 o 
  -2   0  15        0.42       -0.50      4.78 o 
  -1   0  15       62.37       57.86     16.70 o 
   0   0  15      238.41      268.25     49.86 o 
   1   0  15      130.50      138.79     28.12 o 
   2   0  15        3.60        3.78      4.98 o 
   3   0  15       41.14       30.85      8.36 o 
   4   0  15        1.65        5.00      4.14 o 
   5   0  15        2.60        6.34      5.70 o 
   6   0  15       37.58       43.07     14.41 o 
   7   0  15        1.04        1.42      9.27 o 
 -10   1  15       32.27       12.12     21.38 o 
  -9   1  15       12.05       15.86     13.92 o 
  -8   1  15       56.68       42.59     25.66 o 
  -7   1  15      182.60      147.09     68.88 o 
  -6   1  15      205.28      220.51     59.58 o 
  -5   1  15       14.10       10.60      5.09 o 
  -4   1  15        4.91        7.69      4.60 o 
  -3   1  15      105.81      123.63     12.13 o 
  -2   1  15       14.32       16.74      9.12 o 
  -1   1  15      213.93      223.31     28.17 o 
   0   1  15       40.37       35.89      7.73 o 
   1   1  15       85.67       96.46     16.58 o 
   2   1  15       29.09       24.19      6.66 o 
   3   1  15       38.36       36.10      7.88 o 
   4   1  15      148.64      157.70     37.93 o 
   5   1  15       32.24       33.06     13.67 o 
   6   1  15        8.64        7.44      6.01 o 
 -10   2  15       68.72       40.90     34.28 o 
  -9   2  15       87.15       54.62     44.54 o 
  -8   2  15       75.38       66.22     47.17 o 
  -7   2  15       63.94       55.83     39.87 o 
  -6   2  15        6.04        9.33      6.95 o 
  -5   2  15       62.70       56.77     21.32 o 
  -4   2  15       38.18       39.12     21.34 o 
  -3   2  15      241.96      247.70     12.81 o 
  -2   2  15       17.53       16.86      5.74 o 
  -1   2  15       45.19       45.37      9.57 o 
   0   2  15       70.95       70.96     18.17 o 
   1   2  15       68.80       75.97     14.44 o 
   2   2  15       15.12       11.52      4.87 o 
   3   2  15       14.11       14.36      5.44 o 
   4   2  15       16.13       14.02      5.77 o 
   5   2  15      102.25       63.47     34.46 o 
   6   2  15       15.38       18.58      9.23 o 
  -9   3  15        9.28        9.59      6.88 o 
  -8   3  15        9.29       18.65      8.34 o 
  -7   3  15       52.03       42.84     17.75 o 
  -6   3  15       43.29       41.08     14.38 o 
  -5   3  15        7.00        7.74      7.24 o 
  -4   3  15       31.17       25.07     11.67 o 
  -3   3  15        9.11        3.62      4.51 o 
  -2   3  15        5.36        5.58      6.24 o 
  -1   3  15       93.09       89.70     19.58 o 
   0   3  15      106.60      101.34     21.05 o 
   1   3  15       73.63       62.22     13.37 o 
   2   3  15      129.32      124.45     28.93 o 
   3   3  15        1.01        6.67      4.69 o 
   4   3  15       89.30       75.59     21.81 o 
   5   3  15        3.28       -0.53      6.85 o 
   6   3  15        6.73        9.10      8.06 o 
  -8   4  15       87.56       63.81     31.11 o 
  -7   4  15       60.12       42.90     16.99 o 
  -6   4  15        0.28        8.18      7.67 o 
  -5   4  15       51.66       40.37     17.85 o 
  -4   4  15       31.24       31.94     14.91 o 
  -3   4  15      132.24      103.08     33.47 o 
  -2   4  15       65.43       69.19     26.68 o 
  -1   4  15       77.64       71.98     20.66 o 
   0   4  15       32.70       41.06     14.57 o 
   1   4  15       14.91       10.63      3.96 o 
   2   4  15       49.67       32.18     13.16 o 
   3   4  15       11.65       11.45      4.99 o 
   4   4  15       39.70       36.36     13.25 o 
   5   4  15      103.22       79.19     38.01 o 
  -7   5  15       40.04       28.41     15.63 o 
  -6   5  15        4.25       15.45      6.53 o 
  -5   5  15       22.12       16.48      8.97 o 
  -4   5  15       33.05       21.63     13.04 o 
  -3   5  15       17.91       22.67     10.88 o 
  -2   5  15        1.12        5.28      9.08 o 
  -1   5  15       39.82       27.05     12.03 o 
   0   5  15       35.28       39.23     14.90 o 
   1   5  15       25.88       15.21      7.22 o 
   2   5  15       28.35       20.25      9.15 o 
   3   5  15       74.88       46.26     20.98 o 
   4   5  15       89.79       57.39     20.57 o 
  -5   6  15        4.31        9.07      9.26 o 
  -4   6  15      113.27       72.40     35.53 o 
  -3   6  15       24.59       15.94      8.51 o 
  -2   6  15        5.39       14.13      7.42 o 
  -1   6  15        8.81       13.53      7.91 o 
   0   6  15       68.51       57.03     23.10 o 
   1   6  15        3.85        9.14      6.54 o 
   2   6  15        1.10        9.58      5.98 o 
  -2  -6  16       13.86        7.25     11.29 o 
  -1  -6  16       43.59       34.26     44.63 o 
  -6  -5  16       55.84       40.25     25.99 o 
  -5  -5  16       41.53       36.54     15.63 o 
  -4  -5  16       44.74       32.74     20.03 o 
  -3  -5  16      101.13       79.73     40.84 o 
  -2  -5  16        5.78        5.26      5.39 o 
  -1  -5  16       17.91       20.40     16.73 o 
   0  -5  16       19.90       21.76     10.76 o 
   1  -5  16       22.88       28.15     14.48 o 
   2  -5  16       47.65       30.22     29.49 o 
  -7  -4  16       92.79      104.87     20.96 o 
  -6  -4  16       24.07       19.22     18.03 o 
  -5  -4  16       16.14       16.66      8.57 o 
  -4  -4  16       40.87       35.68     20.11 o 
  -3  -4  16        2.60        5.09      4.53 o 
  -2  -4  16       28.98       28.01     12.42 o 
  -1  -4  16        7.63        7.36      5.63 o 
   0  -4  16       26.00       22.95     13.60 o 
   1  -4  16       27.85       19.31     12.00 o 
   2  -4  16       27.04       14.91     17.49 o 
   3  -4  16       94.51       84.82     54.28 o 
  -8  -3  16      108.82       65.72     35.55 o 
  -7  -3  16        0.22        2.83      3.75 o 
  -6  -3  16       19.76       18.22      8.99 o 
  -5  -3  16       31.66       38.31     13.28 o 
  -4  -3  16       58.77       47.73     19.63 o 
  -3  -3  16        1.21        3.37      3.00 o 
  -2  -3  16       91.75       82.94     32.12 o 
  -1  -3  16        9.96        8.96      4.17 o 
   0  -3  16       85.98       87.28     18.07 o 
   1  -3  16       41.31       37.35     17.10 o 
   2  -3  16      122.21      160.76     52.12 o 
   3  -3  16       25.42       19.30     15.33 o 
   4  -3  16       41.14       37.29     21.44 o 
  -9  -2  16       24.40       18.75     13.31 o 
  -8  -2  16       15.04       15.26      6.13 o 
  -7  -2  16       43.52       43.79     16.94 o 
  -6  -2  16       21.59       16.85      7.36 o 
  -5  -2  16       43.86       47.10     23.01 o 
  -4  -2  16       13.90       14.79      5.51 o 
  -3  -2  16        9.68        6.75      6.00 o 
  -2  -2  16        9.12       11.04      5.92 o 
  -1  -2  16       28.14       30.70     12.59 o 
   0  -2  16       36.31       34.93     10.93 o 
   1  -2  16       60.46       54.59     21.33 o 
   2  -2  16      113.20       94.60     32.60 o 
   3  -2  16      111.31      114.15     52.74 o 
   4  -2  16        6.36       10.25     11.06 o 
   5  -2  16       12.56       11.51      7.11 o 
  -9  -1  16      131.60       90.46     66.41 o 
  -8  -1  16       22.75       18.39     14.73 o 
  -7  -1  16       82.43       76.87     26.17 o 
  -6  -1  16       14.66       21.33      6.37 o 
  -5  -1  16       25.77       18.70      9.82 o 
  -4  -1  16       15.23       13.71      6.57 o 
  -3  -1  16      221.24      239.82     33.65 o 
  -2  -1  16        3.43        5.81      5.04 o 
  -1  -1  16       13.15        9.61      6.59 o 
   0  -1  16       48.25       47.63     15.89 o 
   1  -1  16       60.48       49.66     22.10 o 
   2  -1  16      124.97      100.10     28.56 o 
   3  -1  16       47.46       38.15     16.15 o 
   4  -1  16        0.76        1.19      5.43 o 
   5  -1  16       18.16       30.24     12.64 o 
  -9   0  16       87.57       78.11     47.26 o 
  -8   0  16       16.02       17.59     17.01 o 
  -7   0  16       29.82       25.88     12.22 o 
  -6   0  16      351.30      354.26     24.86 o 
  -5   0  16        1.24        3.65      3.32 o 
  -4   0  16       20.04       18.19      8.16 o 
  -3   0  16       40.53       42.87     12.64 o 
  -2   0  16        3.49        5.34      4.48 o 
  -1   0  16      291.35      334.04     36.44 o 
   0   0  16       55.05       63.53     18.86 o 
   1   0  16       19.17       16.54      5.91 o 
   2   0  16      100.51       94.91     19.55 o 
   3   0  16        0.49        6.08      4.21 o 
   4   0  16      183.22      221.17     19.82 o 
   5   0  16       26.38       24.44      8.98 o 
  -9   1  16      131.99      127.16     48.32 o 
  -8   1  16       22.41       15.63     12.16 o 
  -7   1  16       82.10       57.19     47.95 o 
  -6   1  16       14.52       14.63     11.54 o 
  -5   1  16       26.44       12.42      8.11 o 
  -4   1  16       15.63       11.05      6.16 o 
  -3   1  16      221.31      225.55     30.70 o 
  -2   1  16        3.78        7.56      5.65 o 
  -1   1  16       13.79       14.04      4.59 o 
   0   1  16       48.05       41.68      9.80 o 
   1   1  16       59.40       47.29     12.05 o 
   2   1  16      125.45      118.46     24.03 o 
   3   1  16       48.23       35.37      9.16 o 
   4   1  16        0.66        3.34      5.88 o 
   5   1  16       17.43       16.28      8.73 o 
  -9   2  16       24.39       10.50      8.80 o 
  -8   2  16       15.02       12.37     10.65 o 
  -7   2  16       43.60       21.35     29.46 o 
  -6   2  16       20.72       16.67     13.31 o 
  -5   2  16       44.26       36.24     17.92 o 
  -4   2  16       13.93       17.32      8.44 o 
  -3   2  16        9.27       11.24      8.05 o 
  -2   2  16        9.79        7.51      4.67 o 
  -1   2  16       28.16       31.21      6.57 o 
   0   2  16       37.01       28.85      7.44 o 
   1   2  16       60.67       46.32     13.95 o 
   2   2  16      115.19      101.62     21.00 o 
   3   2  16      112.08       94.97     29.01 o 
   4   2  16        6.32       13.42      7.10 o 
   5   2  16       12.20       23.07     16.48 o 
  -8   3  16      109.00       78.23     30.13 o 
  -7   3  16        0.19        6.05      7.74 o 
  -6   3  16       19.84       25.35     11.17 o 
  -5   3  16       31.97       29.87     13.80 o 
  -4   3  16       58.93       54.07     20.41 o 
  -3   3  16        1.24       10.83      7.13 o 
  -2   3  16       89.94       80.37     29.32 o 
  -1   3  16       10.05       13.64      7.96 o 
   0   3  16       85.34       89.84     20.09 o 
   1   3  16       40.98       37.29      9.24 o 
   2   3  16      122.74      113.50     31.71 o 
   3   3  16       24.62       16.34      6.80 o 
   4   3  16       41.23       33.18     17.64 o 
  -7   4  16       91.37       75.11     27.93 o 
  -6   4  16       25.08       18.80     10.41 o 
  -5   4  16       17.12       15.22     10.10 o 
  -4   4  16       41.95       27.08     12.20 o 
  -3   4  16        2.93        6.60      7.40 o 
  -2   4  16       29.00       21.95      9.65 o 
  -1   4  16        7.61        8.01      4.74 o 
   0   4  16       25.30       20.66      7.85 o 
   1   4  16       28.66       25.86     13.97 o 
   2   4  16       26.60       12.51      5.37 o 
   3   4  16       94.47       62.50     25.34 o 
  -6   5  16       56.79       45.52     19.56 o 
  -5   5  16       41.15       21.60     12.52 o 
  -4   5  16       44.51       34.07     16.31 o 
  -3   5  16      100.99       81.78     43.45 o 
  -2   5  16        5.99       10.63      6.47 o 
  -1   5  16       18.03       16.76     11.64 o 
   0   5  16       20.33       18.84     10.03 o 
   1   5  16       22.11       14.60      7.42 o 
   2   5  16       47.67       29.35     13.40 o 
  -2   6  16       13.57       10.98      6.60 o 
  -1   6  16       43.73       28.51     18.38 o 
  -3  -5  17       10.27        6.07      4.68 o 
  -2  -5  17       53.70       34.92     30.06 o 
  -1  -5  17        1.38        4.33      7.36 o 
  -5  -4  17       34.98       28.84     14.10 o 
  -4  -4  17       21.06       17.96     11.60 o 
  -3  -4  17        8.31        9.61      5.23 o 
  -2  -4  17       21.68       10.49      7.13 o 
  -1  -4  17       63.46       54.37     35.07 o 
   0  -4  17       15.40       10.81      8.87 o 
   1  -4  17       49.10       46.79     44.53 o 
   2  -4  17       46.89       36.79     41.25 o 
  -7  -3  17        4.86        8.53      5.10 o 
  -6  -3  17       55.42       47.29     23.23 o 
  -5  -3  17       82.58       67.46     26.06 o 
  -4  -3  17       25.80       27.07      9.10 o 
  -3  -3  17       15.24       12.36      6.78 o 
  -2  -3  17       15.34       17.18      6.93 o 
  -1  -3  17       55.78       42.92     23.38 o 
   0  -3  17        2.72        7.94      5.70 o 
   1  -3  17       97.65       76.67     53.71 o 
   2  -3  17       33.83       45.55     19.28 o 
   3  -3  17        1.35        2.54      6.52 o 
  -7  -2  17       40.97       25.96     13.69 o 
  -6  -2  17       30.65       24.41      9.84 o 
  -5  -2  17       21.45       23.31     11.03 o 
  -4  -2  17       49.25       49.60     15.35 o 
  -3  -2  17        3.78        0.00      5.94 o 
  -2  -2  17       71.74       58.38     24.58 o 
  -1  -2  17        6.11        7.77      3.64 o 
   0  -2  17        6.29        6.39      4.45 o 
   1  -2  17       22.81       17.80      8.24 o 
   2  -2  17      103.77       85.36     32.87 o 
   3  -2  17       39.57       46.91     28.28 o 
   4  -2  17        0.12        5.80      9.00 o 
  -8  -1  17       68.21       47.42     29.05 o 
  -7  -1  17       21.54       17.73      9.03 o 
  -6  -1  17      124.99      116.61     36.45 o 
  -5  -1  17       91.10       96.81     27.31 o 
  -4  -1  17       28.62       25.43     12.80 o 
  -3  -1  17        6.49        8.46      4.35 o 
  -2  -1  17        5.43        7.17      4.35 o 
  -1  -1  17       32.84       28.65     11.49 o 
   0  -1  17       74.88       79.71     28.94 o 
   1  -1  17        4.05        3.42      4.56 o 
   2  -1  17        9.44        6.06      3.49 o 
   3  -1  17      125.86      109.27     18.06 o 
   4  -1  17       31.00       23.60     15.92 o 
  -8   0  17      184.82      141.64     69.80 o 
  -7   0  17       14.91        9.91      9.85 o 
  -6   0  17       11.82       10.76      9.84 o 
  -5   0  17        3.01       12.80      5.68 o 
  -4   0  17        5.36        0.69      4.50 o 
  -3   0  17      109.90      100.65     23.08 o 
  -2   0  17       24.35       25.30      9.22 o 
  -1   0  17        0.17        2.70      3.93 o 
   0   0  17       12.79       12.72      4.39 o 
   1   0  17       11.92       11.22      4.86 o 
   2   0  17        0.40        2.49      3.53 o 
   3   0  17      230.52      294.91     28.56 o 
   4   0  17        1.79        8.83      7.79 o 
  -8   1  17       68.08       43.16     36.52 o 
  -7   1  17       21.77       12.32     13.80 o 
  -6   1  17      125.44       96.24     58.61 o 
  -5   1  17       91.06       86.20     40.18 o 
  -4   1  17       29.45       36.95     23.67 o 
  -3   1  17        6.89        7.43      4.74 o 
  -2   1  17        5.03        6.66      4.88 o 
  -1   1  17       33.01       30.64     10.45 o 
   0   1  17       75.23       66.34     19.88 o 
   1   1  17        3.70        7.71      4.12 o 
   2   1  17        9.74        8.92      4.21 o 
   3   1  17      126.23      108.09     45.77 o 
   4   1  17       30.80       16.27     12.00 o 
  -7   2  17       39.42       30.62     25.80 o 
  -6   2  17       31.35       40.69     21.71 o 
  -5   2  17       20.75       20.71     10.96 o 
  -4   2  17       49.69       53.12     21.45 o 
  -3   2  17        3.89        3.22      7.71 o 
  -2   2  17       71.39       61.92     22.47 o 
  -1   2  17        6.12       11.37      4.49 o 
   0   2  17        6.68       11.36      5.47 o 
   1   2  17       22.71       22.22     10.88 o 
   2   2  17      104.11       75.36     25.75 o 
   3   2  17       39.39       31.40     10.53 o 
   4   2  17        0.06       -0.25      8.18 o 
  -7   3  17        4.44       12.25      9.23 o 
  -6   3  17       55.05       46.63     20.80 o 
  -5   3  17       82.73       64.08     28.22 o 
  -4   3  17       26.64       23.80     15.37 o 
  -3   3  17       15.22       29.89     14.00 o 
  -2   3  17       15.86       18.00      7.39 o 
  -1   3  17       54.97       45.39     16.92 o 
   0   3  17        2.71        7.34      5.92 o 
   1   3  17       98.15       72.09     24.27 o 
   2   3  17       34.44       27.86     10.58 o 
   3   3  17        1.36        2.87      3.38 o 
  -5   4  17       35.75       22.09     13.02 o 
  -4   4  17       20.71       24.44     11.29 o 
  -3   4  17        8.14        9.43      7.07 o 
  -2   4  17       21.38       13.17     11.33 o 
  -1   4  17       63.59       53.92     23.11 o 
   0   4  17       14.80        4.40      4.49 o 
   1   4  17       49.49       45.31     13.48 o 
   2   4  17       46.40       28.48     12.84 o 
  -3   5  17       10.41        8.57      7.70 o 
  -2   5  17       53.71       32.38     13.23 o 
  -1   5  17        1.30        1.38      9.35 o 
  -5  -3  18       15.16        8.55      7.29 o 
  -4  -3  18       31.90       29.21     13.78 o 
  -3  -3  18       57.10       50.12     24.06 o 
  -2  -3  18       19.09       14.97      8.85 o 
  -1  -3  18        9.11       10.84      4.01 o 
   0  -3  18        8.50        5.79      9.77 o 
  -6  -2  18       21.80       24.35      8.71 o 
  -5  -2  18       71.58       53.24     27.58 o 
  -4  -2  18       25.89       16.39      9.53 o 
  -3  -2  18       22.14       19.43     10.26 o 
  -2  -2  18        7.82        5.10      5.07 o 
  -1  -2  18        6.16       10.79      7.85 o 
   0  -2  18      120.09      125.81     30.38 o 
   1  -2  18       72.08       55.36     23.40 o 
   2  -2  18       12.33       12.15      6.52 o 
  -6  -1  18        4.36        3.11      6.37 o 
  -5  -1  18        5.03        7.23      5.60 o 
  -4  -1  18       23.17       19.32      8.72 o 
  -3  -1  18       79.19       59.14     30.60 o 
  -2  -1  18       48.60       36.75     17.82 o 
  -1  -1  18       10.12       14.61      5.67 o 
   0  -1  18       11.69       10.69      5.84 o 
   1  -1  18        2.35        2.26      2.74 o 
   2  -1  18       36.77       33.20     14.85 o 
  -6   0  18        1.41        6.37      7.37 o 
  -5   0  18       56.06       40.27     26.36 o 
  -4   0  18       28.48       41.15     19.72 o 
  -3   0  18       34.89       28.21     12.73 o 
  -2   0  18       32.83       32.33     15.74 o 
  -1   0  18      106.55       93.91     38.24 o 
   0   0  18        4.35        6.13      3.53 o 
   1   0  18       64.68       57.01     21.07 o 
   2   0  18        3.94        6.18      3.72 o 
  -5   1  18        5.10        8.61     12.85 o 
  -4   1  18       21.98       22.50     20.02 o 
  -3   1  18       79.48       52.35     31.15 o 
  -2   1  18       47.98       35.71     14.02 o 
  -1   1  18        9.86       12.29      5.65 o 
   0   1  18       11.71       11.98      5.68 o 
   1   1  18        2.58        6.19      3.50 o 
   2   1  18       37.47       28.78     11.70 o 
  -6   2  18       22.87       11.33      8.57 o 
  -5   2  18       72.07       59.88     19.65 o 
  -4   2  18       25.47       14.59      9.09 o 
  -3   2  18       22.81       14.17      8.56 o 
  -2   2  18        8.14        6.80      8.48 o 
  -1   2  18        5.92        9.00      7.96 o 
   0   2  18      120.20       89.39     20.69 o 
   1   2  18       71.21       53.83     21.81 o 
   2   2  18       12.24        8.48      4.91 o 
  -5   3  18       16.09        8.30     12.75 o 
  -4   3  18       31.92       24.79     11.09 o 
  -3   3  18       57.47       41.00     23.73 o 
  -2   3  18       19.15       19.30     14.08 o 
  -1   3  18        8.87        6.54      6.96 o 
   0   3  18        8.73        6.78      4.83 o 
  -3  -1  19       15.45       15.04      9.97 o 
  -2  -1  19       35.75       22.01     15.29 o 
  -1  -1  19       13.25        9.38      5.78 o 
  -4   0  19        0.44        7.49     10.46 o 
  -3   0  19       26.93       30.30     19.52 o 
  -2   0  19        4.64        7.14      5.02 o 
  -1   0  19        0.06        2.98      4.59 o 
  -3   1  19       15.48       12.50     11.73 o 
  -2   1  19       35.87       34.98     10.65 o 
  -1   1  19       13.20        7.02      7.00 o 
                                                 
